# Supplementary material for: Metabolomics- and proteomics-based multi-omics integration reveals early metabolite alterations in sepsis-associated acute kidney injury
Source: BMC Med. 2025 Feb 11;23:79. doi: 10.1186/s12916-025-03920-7 (PMC11818193; doi:10.1186/s12916-025-03920-7)
Supplement: Supplementary file 1 — Additional file 1. Detailed metabolomics, proteomics sequencing methods and data quality control methods. [file 12916_2025_3920_MOESM1_ESM.zip]

Archive with 2 entries (1 files):
- Additional file 1/
- Additional file 1/Supplementary Material.docx
