# Supplementary material for: Metabolomics- and proteomics-based multi-omics integration reveals early metabolite alterations in sepsis-associated acute kidney injury
Source: BMC Med. 2025 Feb 11;23:79. doi: 10.1186/s12916-025-03920-7 (PMC11818193; doi:10.1186/s12916-025-03920-7)
Supplement: Supplementary file 2 — Additional file 2. Biochemical index and renal metabolomics data in mice. Table S1. Biochemical index between SA-AKI mice and sepsis mice. Table S2. Renal metabolomics data. Table S3. Renal metabolomics annotation. [file 12916_2025_3920_MOESM2_ESM.zip]

Archive with 4 entries (3 files):
- Additional file 2/
- Additional file 2/Table 1.xlsx
- Additional file 2/Table 2.xlsx
- Additional file 2/Table 3.xlsx
