# Supplementary material for: Metabolomics- and proteomics-based multi-omics integration reveals early metabolite alterations in sepsis-associated acute kidney injury
Source: BMC Med. 2025 Feb 11;23:79. doi: 10.1186/s12916-025-03920-7 (PMC11818193; doi:10.1186/s12916-025-03920-7)
Supplement: Supplementary file 2 — Additional file 2. Biochemical index and renal metabolomics data in mice. Table S1. Biochemical index between SA-AKI mice and sepsis mice. Table S2. Renal metabolomics data. Table S3. Renal metabolomics annotation. [file 12916_2025_3920_MOESM2_ESM.zip › Additional file 2/Table 1.xlsx]

## Sheet: Sheet1
Name	SA-AKI1	SA-AKI2	SA-AKI3	SA-AKI4	SA-AKI5	SA-AKI6	SA-AKI7	SA-AKI8	Sepsis1	Sepsis2	Sepsis3	Sepsis4	Sepsis5	Sepsis6	Sepsis7	Sepsis8
GFR	0.592874	0.68765	0.642341	0.56452	0.667868	0.555671	0.572567	0.434789	0.786557	0.792463	1.15078	0.985672	0.99675	1.11352	1.05623	0.707709
BUN	53.181	72.451	86.998	24.561	25.171	68.594	62.012	91.897	7.454	8.381	8.376	8.765	9.561	6.586	7.562	7.998
Cr	72.365	43.654	66.987	72.567	57.341	62.997	76.287	94.332	29.969	24.146	36.235	28.765	27.451	30.765	25.451	26.762
