# Supplementary material for: Metabolomics- and proteomics-based multi-omics integration reveals early metabolite alterations in sepsis-associated acute kidney injury
Source: BMC Med. 2025 Feb 11;23:79. doi: 10.1186/s12916-025-03920-7 (PMC11818193; doi:10.1186/s12916-025-03920-7)
Supplement: Supplementary file 2 — Additional file 2. Biochemical index and renal metabolomics data in mice. Table S1. Biochemical index between SA-AKI mice and sepsis mice. Table S2. Renal metabolomics data. Table S3. Renal metabolomics annotation. [file 12916_2025_3920_MOESM2_ESM.zip › Additional file 2/Table 2.xlsx]

## Sheet: Sheet1
Name	SA-AKI1	SA-AKI2	SA-AKI3	SA-AKI4	SA-AKI5	SA-AKI6	SA-AKI7	SA-AKI8	Sepsis1	Sepsis2	Sepsis3	Sepsis4	Sepsis5	Sepsis6	Sepsis7	Sepsis8
Analyte 1	0.04333857773115772	0.05096007392279708	0.06527206580011999	0.04881441338250751	0.0392829941896948	0.04035255642957014	0.056178319500812146	0.03517455801198956	0.05630524330358253	0.050139189595053875	0.04051656079937583	0.020960235700214	1.1865690382160836e-07	0.04295448190419044	0.03998436826328517	0.04075099726031001
Analyte 4	0.3353797180326301	0.3038256525774216	0.4085221677303536	0.3762781341355181	0.3209467195433905	0.23338071582349598	0.6083749326023031	0.2593555377223784	0.4823546691180561	0.3458961386054297	0.19294024141424979	0.1549439807948581	0.3727819374758387	0.4807747845998795	0.4351484729112082	0.25666140172451885
Analyte 6	0.01686845502871667	0.014469581307455251	0.016835232657044983	0.015425641989171252	1.0300695421663935e-07	0.012687539608663461	1.435967206977637e-07	8.814285115868111e-08	1.4547188246584058e-07	1.3211503226281132e-07	0.0054518148880618005	5.492167337354568e-08	1.1865690382160836e-07	1.2600436942718935e-07	1.1320978466508372e-07	0.007101883991991032
Analyte 7	0.022176598245270667	0.026284601969546618	0.02978805171546451	0.021584525932482408	0.020036352922172863	0.019058427100123468	0.02191148737250222	0.018554320455132715	0.02682393168685995	0.02733798414397778	0.020040030287911112	5.492167337354568e-08	0.021281106181288173	0.023053381417290283	0.025964326806918087	0.023160720247439294
Analyte 8	0.031592211496097436	0.009810332005024635	1.6420595465690296e-07	0.052206596298333456	0.014189636306216976	1.1271698229384444e-07	0.026362217096611098	8.814285115868111e-08	0.018693558113953027	0.0322940730263376	1.0852805037250088e-07	5.492167337354568e-08	0.04345578053566185	1.2600436942718935e-07	1.1320978466508372e-07	1.0598245616248259e-07
Analyte 10	0.17666719163200958	0.20613792268741843	0.2703985193353002	0.17274435877049527	0.16882069184939813	0.19655008225816195	0.25913376424869605	0.20793575610941492	0.27742000666060385	0.2431104196981541	0.14610474948431662	0.09927714747370181	0.15893045805990158	0.14995308570525234	1.1320978466508372e-07	0.2517424237502002
Analyte 11	0.012092427358401964	0.014174142783320394	0.01758895943372768	0.012908093708158569	0.013763473283187179	0.014015650795050077	0.016244151042349976	0.013336492574838819	0.0147374581409747	0.013501963054376304	0.010868235053307338	0.008352336539718007	0.01117256382660563	0.010277080928426711	0.012922400359437687	0.0140038558078471
Analyte 12	0.014082516933068423	0.01541460465137532	0.017930941310880154	1.2403096096946285e-07	0.011447022724950311	0.014259258690689627	0.01348713579802834	8.814285115868111e-08	0.016971331967397592	0.014203928672178607	0.012810721325733956	5.492167337354568e-08	0.013780042868215676	1.2600436942718935e-07	0.012896896687257605	0.011939321516371197
Analyte 13	0.012093101696199182	1.477181596931032e-07	1.6420595465690296e-07	0.00939129554372053	0.007917547860571793	0.008086378977037869	0.011534644221188276	8.814285115868111e-08	1.4547188246584058e-07	0.009108010570681481	0.007483971247242461	0.0049220682767717565	0.010401948999859219	0.010256734043757564	0.008268677292718699	0.008096547534094526
Analyte 15	0.051875760709767835	0.060162924090672025	0.07800010528787779	0.05830904939401817	0.04525726089630383	0.052196222895981914	0.07028206310027296	0.03970278944283274	0.07445967447903418	0.07071675338153478	0.05250513354888867	0.028367125142959273	1.1865690382160836e-07	0.05957916082754348	0.05490921653508574	0.052713295812722924
Analyte 16	0.040888741209030806	0.04995847066540442	0.06417559616197256	0.04409207708663991	0.03522510748693997	0.03925502528477441	0.05356938301662349	0.03184917342618871	0.0518165061750385	0.04845082677266762	0.03947540403484695	0.020185892978004206	1.1865690382160836e-07	0.042535719782117565	0.04040770822697343	0.03984063663250142
Analyte 17	0.02489330432707121	0.03204172129654886	0.03610853926598174	1.2403096096946285e-07	0.023895177725018275	0.027220095343425937	0.038993219869187835	0.023159663067307844	0.037535568112740315	0.0288442946702553	0.025689630056101673	0.012347533233616889	0.028253895454682817	0.02504195463582229	0.026491498518613005	1.0598245616248259e-07
Analyte 20	0.03922923030604153	0.04277281118182815	0.05440388882100076	0.040406415165461826	0.03166770524645378	0.0359707939363647	0.049035069552799654	0.02868537343336216	0.04910505304373004	0.04362702792569171	0.03521852550170462	0.017244258027169394	0.04343051059989461	0.03860143716352279	0.03620349031299885	0.036410784338154645
Analyte 21	0.040445957029892066	0.0674791857189677	0.06953401021478678	0.040445882465165235	0.054912802432044924	0.0472961288361837	0.08205671932764737	0.04165827921385568	0.05249203118733692	0.04827564026802098	0.03956642464789947	0.023299743955158735	0.04735875388219765	0.037188936175058473	0.053640817487094705	0.04197108687077034
Analyte 22	0.03680352518246533	0.05020706379255302	0.06884732725888941	0.04064229081408446	0.044164586955940735	0.04457131944144193	0.062323044736350086	0.03936962854114459	0.04943072903480874	0.046596483842220635	0.04053585915200466	0.020026197043897496	0.04635576234905621	0.03577823568559685	0.0432443546879535	0.03862787147749561
Analyte 23	0.019425431028384867	0.021264710079562134	0.029132418696362555	0.020130273328162557	0.015324070342011551	0.017681485276722714	0.025777568138472418	0.01423902077475859	0.02343825926195931	0.02074764143240794	0.016805477687691802	0.007818546033457153	0.021071351546431628	0.01919304173593361	0.019835692725571587	0.01845810703920407
Analyte 25	0.004210635543455639	0.004398275960413109	0.006006088903848786	0.00520262490332556	0.003414038468412121	0.004111279588418146	0.005442374117589109	0.0033776662877417554	0.004732852788862764	0.004129807455897056	0.003900768640602789	0.0017051091329308033	0.004269578904380461	0.004114457817985062	0.003689179714405887	0.0040802998461977056
Analyte 26	0.06817597891709012	0.07588844129459722	0.11452940607588502	0.07861111254515482	0.06154698492043723	0.07969580924989204	0.09601205303722375	0.06696305544522944	0.10885575934432327	0.07965796404080236	0.06852304990208441	0.03622459476063795	0.09209144497072348	0.06706667028004569	0.06698714476916016	0.06798465869146837
Analyte 28	1.152934798433259e-07	1.477181596931032e-07	1.6420595465690296e-07	1.2403096096946285e-07	0.16351409431182587	1.1271698229384444e-07	1.435967206977637e-07	0.14330000674605256	0.23879868499823353	0.18924533921705328	0.1566986227915944	0.07401596059076475	1.1865690382160836e-07	1.2600436942718935e-07	1.1320978466508372e-07	1.0598245616248259e-07
Analyte 29	0.08100638349238626	0.09737663957959324	0.1117196933034704	0.08626766571415131	0.07092493655131953	1.1271698229384444e-07	0.1028697351873131	0.06173280123182397	0.10053087955125442	0.09629175066097569	0.07503460516100204	0.036901005478945155	1.1865690382160836e-07	0.07896318287262852	0.07435251147427106	0.07821357442992283
Analyte 30	0.2119484800072212	0.24370650845632863	0.3016742999765357	0.22587397057165984	0.1763444224079814	0.20170960728057497	0.2668676162569566	0.15607716468535815	0.2805683113121517	0.24976172339129923	0.19532120449759519	0.09739184770797062	1.1865690382160836e-07	0.21707446797581786	0.19919516101503462	0.19961492105012907
Analyte 31	0.3149346800810602	0.42309414078592833	0.46494026407944744	0.35367847124935603	0.3153698154228957	0.3179205281345794	0.3918041078612086	0.246783476193189	0.4101626868784794	0.3838840537772267	0.31549976719720807	5.492167337354568e-08	0.34573195334144	1.2600436942718935e-07	1.1320978466508372e-07	1.0598245616248259e-07
Analyte 35	0.08312724878346074	0.3582238542653645	0.23159473263324737	0.16226247078842362	0.31528573407474486	0.17890938538794243	0.11452357781399267	0.10363645435652612	0.26890213290358406	0.2818063107357883	0.3255232903686575	5.492167337354568e-08	0.27833659190058996	0.2603498613813237	0.24744363804931777	0.26736873611108314
Analyte 37	0.0703492459551525	0.08736998159693544	0.10510003445138962	0.07829685326301729	0.06464853199898637	0.06356410971837409	0.09004164082539641	0.05623191245177104	0.09650165037443553	0.08642987717368973	0.06818306270183408	0.03690638308950857	0.08174377065699642	0.07231016439117742	0.06955605579213901	0.06950059654875011
Analyte 38	0.35906058149888415	0.417056023211682	0.5038623017390783	0.38898754968189153	0.3102353242489899	0.3444461924455733	0.43406756703114346	0.2729939665938824	0.4211376257832063	0.37343155116481214	0.3049467526761185	0.16272777339756941	0.37276759460121445	0.3305634971350485	0.34259978654168377	0.3489521702401255
Analyte 39	0.02165004087723875	1.477181596931032e-07	1.6420595465690296e-07	0.11504816833772663	0.1113298653825753	1.1271698229384444e-07	1.435967206977637e-07	0.0795147133843862	0.21451121950943608	0.19944946211804798	0.16796904255181164	5.492167337354568e-08	1.1865690382160836e-07	0.11572948746307536	1.1320978466508372e-07	0.15800861452294757
2-hydroxypyridine	1.8207253370506475	2.2212627045850697	2.579358985538553	2.066659829074275	1.6291889553168653	1.7080568122190591	2.3622730216399157	1.4234167853019832	2.310556718370151	2.0047246184161702	1.68990187432276	0.9067520955262011	1.9757332530108738	1.2600436942718935e-07	1.7231624361722548	1.6232246569323177
Analyte 44	0.06233353925766973	0.07252881718792725	0.08362637754703656	0.06825921618361162	0.0556896401391903	0.06292768145709748	0.08215110630945587	0.04963856324988507	0.07579501652575511	0.07023693721861624	0.05800734513795367	0.03150189092862246	0.0687995131489526	0.06326337272971216	0.06148996930998905	0.06045354100653619
unknown	0.009972765120373676	0.014916391535393383	0.021362285134670204	0.015006149378682521	0.010006570594527526	0.009236658725446835	0.014753727190186678	0.008970298784647064	0.019246906014576504	0.01864056811435739	0.01162907277274311	0.00641764446303912	0.013974094280175606	0.010601302160184586	0.017674792089860843	0.01386757640794302
Pyruvic acid	0.10017562294416912	0.12494309481720281	0.17469816096438207	0.1939922241797234	0.1035318691995326	0.09918212831028328	0.21505135604103112	0.09995941564374682	0.18461721881790727	0.2179726272935114	0.12767414827054457	0.0898158137539822	0.1292285700490268	0.08397224844035153	0.08079468111030894	0.09560464851865533
unknown	0.13812590977660125	0.17399060054467821	0.20065488153177588	0.1458402955641139	0.12789852839518429	0.14301727947132709	0.16853136938813199	0.10639489376360041	0.1700959579489423	0.14541418222828517	0.1355320879439886	0.06673644700940136	0.15003067668369724	1.2600436942718935e-07	0.1473304770546905	0.134901534843862
unknown	0.024997954670006605	0.021128683426377724	0.029722417431241453	0.024236047089030023	0.015060632939259794	0.0325937430971363	0.04437629631035433	0.016729286214965063	0.04385983525748983	0.013715465383211852	0.02447070758470593	0.0065517108293891586	0.03501822624279531	0.028354768894187112	0.019241397960972233	0.03106270613760736
Analyte 52	0.08739050332467786	0.10695809221754235	0.12721705763859387	0.09921144886852676	0.07668050623390305	0.08720904613506085	0.11062501659499882	0.06693464434028198	0.11458131660157718	0.10626357244716354	0.0810681836506971	0.0427119275521157	1.1865690382160836e-07	1.2600436942718935e-07	0.08221187329901375	0.08043456967233478
unknown	0.8839220534252304	0.9222709772071348	1.2015811446517703	1.1185719140871873	0.832793586822391	1.1271698229384444e-07	1.435967206977637e-07	0.7605726712738069	1.4547188246584058e-07	1.3211503226281132e-07	1.116136850745264	5.492167337354568e-08	1.2860720966830088	0.8532074038456072	0.8691473025712653	1.0133292157830924
lactic acid	11.351917793356964	11.546161568010406	15.383051992163798	16.729430968651517	11.381004011357923	10.085599989132064	16.30474125000147	10.1430698910863	27.908611838551188	35.12268741694284	19.249882098244232	5.492167337354568e-08	21.918651452245275	13.00199742314482	13.588961259440605	15.482292919840829
unknown	0.43861425058256176	0.48500792826237343	0.5452051456852386	0.43225219609601306	0.3020330053998686	0.33288925085433585	0.4997245876515013	0.30265413138723696	0.5336982263907962	0.5395565667394737	0.373840152525322	0.2136651488529408	0.4650131009508121	0.37565561589696883	0.3826808955229372	0.3409894196250822
unknown	1.152934798433259e-07	0.06182386184198323	0.07838497984359652	1.2403096096946285e-07	0.04426566483589165	0.05377890012955724	1.435967206977637e-07	0.04574512413521976	1.4547188246584058e-07	1.3211503226281132e-07	0.051205965113083174	5.492167337354568e-08	1.1865690382160836e-07	1.2600436942718935e-07	0.05431136263227484	1.0598245616248259e-07
unknown	0.026622253954792754	0.027202117766908313	0.034989983007869783	0.027964088029280694	0.022545953818903747	0.025673493642678083	0.03379928817123058	0.020345915994478898	0.03228330552490838	0.03068048188958018	0.02188018048068993	0.014735794925193118	0.025517907222862016	1.2600436942718935e-07	0.021513995045327305	0.021511058630637618
unknown	0.008397144205455856	0.00995455508691694	0.011383780613197973	0.008122365789782197	0.0064516405209425285	0.00872532864991468	0.010632467818119655	0.006771960000793878	0.009786396714204879	0.012059842440499863	0.010407842257977598	5.492167337354568e-08	0.009970004885100301	0.006306990736050622	1.1320978466508372e-07	0.007667538856144243
Analyte 63	0.0049224787828861406	1.477181596931032e-07	0.005897527935721849	0.006506707484453731	1.0300695421663935e-07	0.006862822044615401	0.00638074252026449	0.004679212077042726	0.007625395073203338	0.00953104364343681	1.0852805037250088e-07	5.492167337354568e-08	1.1865690382160836e-07	0.00444551337628769	0.006347978250347382	0.005652488089816145
Analyte 64	0.041691047025282923	0.048617841829804914	0.06015611378717801	0.04600320120670648	0.03934002564262037	0.04293141478655021	0.04972506519096889	0.03428389982565624	0.050785473936659095	0.04786282269435545	0.035725019838461915	0.02267346196956515	0.04805545962585171	1.2600436942718935e-07	0.03449110297714297	0.03717209547100543
glycolic acid	0.11902123488863041	0.1665394157398985	0.19493424599248016	0.15723324348254383	0.13294506431388123	0.12122710162916417	0.1480353175705909	0.10163705480996617	0.24179547986998493	0.21118468338176524	0.17671259116158816	5.492167337354568e-08	0.18809227231041284	0.13746057550135504	0.13074900634810982	0.14844485812490435
Analyte 70	0.014246568799896681	0.015841588401465538	0.019837851582717475	0.013451131106017887	0.012253114214916058	0.012303611267054962	0.01622562117148471	0.01106131065601075	0.01908347948213953	0.017520468525257325	0.012574654593180233	0.0078069428052989056	0.014847742040032773	0.012437957364418698	0.01199884613039103	0.011786443602912984
Analyte 72	0.06738685355470159	0.08736947863864918	0.13266620252750708	0.07654438603092695	0.08585054908961963	0.08625117238279159	0.11115923122355736	0.07701421449338197	0.10391243479619794	0.10313401110481073	0.0673646200750644	0.044006617164041036	0.07992238651921027	0.053963084020320046	0.0703467819946571	0.06848730935817456
Analyte 73	0.003932491098832494	0.005616826760769528	0.006397778925748959	0.00403711059111645	0.003399461446973239	0.003862062340566455	0.0057612718931652615	0.0027356488888987626	0.005439816826148043	0.004934206590691485	0.002971138621271068	5.492167337354568e-08	0.004392503471992876	0.003420631213528758	0.0038929106488880924	0.003411468688228763
Analyte 74	0.045179052720849655	0.06410322525156617	0.0899489216545941	0.04943283522491695	0.05700182151463474	0.055212485811539556	0.07663713958204305	0.04961759232247087	0.06458507892241801	0.06605667833477383	0.045084238966504875	0.02896930788764662	0.05682017734615807	0.03683805961226283	0.05044149820063291	0.046296710398284
Analyte 75	0.010246808472670899	0.01361604207970049	0.01737235125379089	0.011117333536676231	0.012110658479891746	0.009974535635473953	0.01880686304559477	0.011010093903890933	0.010879860273605524	0.021736203992511346	0.013535987761793905	5.492167337354568e-08	0.015405034776689268	0.010277393588522492	0.007567180676896046	0.013331842605723263
Analyte 78	0.030959065521050134	0.03821382144638551	0.04514721131232958	0.03426150784536439	0.027608673552219052	0.03129713189115039	0.03798305471358955	0.02220455338108585	0.05234878589316165	1.3211503226281132e-07	0.03445314155033786	5.492167337354568e-08	0.047094496766518563	0.03513138520265901	0.030209599319967414	0.033519737162243254
unknown	0.007296837223874887	0.008582349841121542	0.01117088054683426	0.007448656683718525	0.006535844285940103	0.006807348255603758	0.00933859331693307	0.005807675071324874	0.0102375204916891	0.009910200968901082	0.006334049938380567	0.003748182471734828	0.007468075808310807	0.0070645322962057866	1.1320978466508372e-07	0.00616641995624973
unknown	0.02169336691938517	0.02802549134801097	0.03033575914545064	0.03812264904780332	0.021138620922564605	0.021618223248937474	1.435967206977637e-07	0.016900199314502193	0.042307655971037396	0.04095612955209923	0.024342056894963805	0.019938620951865885	0.03525552632519965	0.017404933711428563	0.013971973130950228	1.0598245616248259e-07
unknown	0.02000918643820607	0.014087343482447293	0.024061621482824865	0.020785884558372825	0.011541344809250982	0.012985996302882982	0.021968382214992116	0.013404408450558378	0.023240184366829956	0.020882225734061066	0.013166820891910489	0.008376048459867991	0.019461911219102568	0.013608446274113563	0.010194232527942663	0.011616212446357405
unknown	0.060086614312772214	0.0707643722748635	0.09000968030865229	0.06323418880672736	0.05625316620267959	0.06169442329365416	0.07799437452881154	0.04974109986152709	0.07508018207966458	0.06511758348788861	0.05228663803413229	0.028177749167684587	0.05889389026016693	1.2600436942718935e-07	0.0489110909469559	0.05757878191049203
unknown	0.024175293316668636	0.02925255771444268	0.03893821255887335	0.02571923523722008	0.018684458330157683	0.02863147283579609	0.03240564315073099	0.01748745961151903	0.030871359504736417	0.03183337164094141	0.02162581239573132	5.492167337354568e-08	0.023844327968771326	0.023467022496110167	0.019203825830049655	0.024869040978713813
Analyte 85	1.152934798433259e-07	1.477181596931032e-07	1.6420595465690296e-07	0.004908033321741452	0.0040249905863462745	0.004358092137216608	1.435967206977637e-07	0.0033977973913856792	1.4547188246584058e-07	1.3211503226281132e-07	0.003739075006598647	5.492167337354568e-08	1.1865690382160836e-07	1.2600436942718935e-07	1.1320978466508372e-07	1.0598245616248259e-07
alanine 1	6.461665925694544	12.950458611558489	11.511850412884845	8.067382772224015	8.832571203264031	9.2848439525909	7.151400508595473	6.8735545363804516	12.271953100038791	11.825789864879106	8.876652573934866	5.492167337354568e-08	9.970617229991461	7.924819135655444	7.749826753651406	9.050974559896085
Analyte 87	0.6046826735072067	0.8164660429449265	0.9114532317668037	0.6420731166078492	0.6226832705446693	0.6664455296865408	0.7556966674338286	0.5288366532061405	0.8376733381275184	0.7483505475194479	0.5759412053660625	5.492167337354568e-08	0.6541848540009924	1.2600436942718935e-07	0.530611677599004	0.6148038544917664
2-ketobutyric acid 1	0.05686233384835605	0.0685393545415878	0.0849709256201434	0.06015090037117492	0.05651332852238329	0.058849868508069614	0.07614924346884808	0.05000099629377564	0.07900102493354683	0.06840281306425411	0.05346820701338472	0.02962648802794002	0.05927251160052208	0.053470300208278164	0.05141268734748797	0.05669446884402692
unknown	0.01644034065428934	0.019806086403223292	0.023613018779916426	0.016537349310221133	0.013677834723562399	0.015331864661897	0.01981193560779055	0.012524513723249097	0.01946191074283336	0.019173762447559143	0.01434213067783984	5.492167337354568e-08	0.016705454671372542	1.2600436942718935e-07	0.013919675490742082	0.014115974371401541
Analyte 90	0.0971094031725251	0.11436176358649419	0.14084785857544033	0.09844606653544176	0.09177508880472626	0.09660497690058917	0.12747055204315266	0.07928977101932745	0.12177266645913945	0.10456835369264597	0.08051570784179188	0.04369689837555052	0.0940278156178063	1.2600436942718935e-07	0.07833282218904346	0.08875495235157294
hydroxylamine	0.14726279415671392	0.18934608596332084	0.21584520217649847	0.1592698501423451	0.13572016640381412	0.13874679093069067	0.18438095307699334	0.1145975756976438	0.19786175710932694	0.18616423574596497	0.13131557678364222	5.492167337354568e-08	0.16025971556696028	1.2600436942718935e-07	0.1303678932116771	0.13225210374285704
Analyte 93	0.25751031460964285	0.3041893809863077	0.33450586801007726	0.24682011516445965	0.21695975985481417	0.22517528331918202	0.31900743417636834	0.1888505348171917	0.3255892996072479	0.32316746529299895	0.23448847957939647	5.492167337354568e-08	0.2678292618448983	0.2417637161644945	0.2327158878014068	0.22256303732685098
Analyte 95	0.039666585151738626	1.477181596931032e-07	0.05534842812501945	0.03965584388776454	0.03406201868451214	0.034671555331168384	0.04591151698128874	0.02802110818688249	0.049586454513766295	1.3211503226281132e-07	0.03559877033183428	0.019094876190686512	0.04093659706260805	0.03642816481260562	0.035905897061565904	0.03163417580040017
unknown	2.3416595753468825	8.83707233487923	5.816943618390459	4.401214352891497	1.0300695421663935e-07	4.621400248583004	3.050912214644349	2.916239958381182	5.79515013733672	5.548877151629482	6.06829886051176	5.492167337354568e-08	4.711394498725464	4.890623012007788	4.407701582234947	4.617355482965395
Analyte 98	0.06004411382356541	1.477181596931032e-07	0.05972108411565217	0.0465013972469565	1.0300695421663935e-07	0.05014855635621998	0.06386146311336331	0.04430847525301228	0.033993941959156095	1.3211503226281132e-07	1.0852805037250088e-07	5.492167337354568e-08	0.02948154125497877	0.026195277801010487	0.04002857393843719	1.0598245616248259e-07
2-keto-isovaleric acid 2	0.021396126561963425	1.477181596931032e-07	0.02623405155792483	1.2403096096946285e-07	1.0300695421663935e-07	0.015271532055952712	0.021014511528280957	0.01191302927116046	0.01999005618262516	1.3211503226281132e-07	1.0852805037250088e-07	0.009046767202511203	1.1865690382160836e-07	1.2600436942718935e-07	0.017659793483090998	1.0598245616248259e-07
2-hydroxybutanoic acid	1.152934798433259e-07	0.02400700125651106	1.6420595465690296e-07	0.029997970404560512	0.019996502298937454	0.028401913555832173	0.04401173424178763	0.013606499288117385	1.4547188246584058e-07	0.012714191434435265	1.0852805037250088e-07	5.492167337354568e-08	1.1865690382160836e-07	1.2600436942718935e-07	1.1320978466508372e-07	0.022906331704737572
oxalic acid	0.014843575431407716	0.016342355994354556	0.020621184754295686	0.013884308774401643	0.013173518056678027	0.013246591026281396	0.017361908987878687	0.010789485667535797	0.018931213031432026	1.3211503226281132e-07	0.014316522512461459	5.492167337354568e-08	0.01661599555675941	0.014367861679098398	0.013351221070704815	0.013737440629112493
unknown	0.002216035756689639	0.0024977851026142246	0.0025665595970317248	1.2403096096946285e-07	0.001508504558740914	1.1271698229384444e-07	0.002140368060952693	0.0016523161855291838	0.002270360671450768	0.002729374803814723	0.0019167987357875179	5.492167337354568e-08	0.002082891556819023	0.0019000370476354395	0.0016218596384579207	1.0598245616248259e-07
3-Hydroxypropionic acid 1	0.8582737217824344	1.0418383990175772	1.2782266482344258	0.8620207254208534	0.7340329885958983	0.8112920924326361	1.1162125688725437	0.6025718728936211	1.1005934186191737	1.0241116588927899	0.8741665708845878	5.492167337354568e-08	0.981543405635154	0.8731807748908573	0.7344644942422888	0.7186983396080548
3-Hydroxypyridine	0.061894897470013865	0.07511998111257971	0.07987699926264175	0.07541896889207005	0.06023609305369202	0.061218931750876636	0.08550527976878099	0.04963898636845976	0.08182059461344271	0.07970618233032924	0.05506266245621566	5.492167337354568e-08	0.06330148020480633	1.2600436942718935e-07	0.05302535502731039	0.05742648887782734
unknown	0.02211877899532879	0.03137991417701695	0.0362380156612287	0.03598074935818085	0.028956769570620332	0.02237042615094554	0.03669549471745305	0.021955009951599228	0.05909089903667026	0.06977194036928862	0.03993641074258103	5.492167337354568e-08	0.04105399567194959	0.029833308866701325	0.02545978543548052	0.03413573863628522
unknown	0.0072864199417315804	0.007273127374478127	0.009010693618696814	0.005540419060307054	0.004938855600464175	0.006469046739021996	0.008599575472905326	0.005201405518668969	0.00822184091882668	0.008899515302975386	0.005244939568848104	5.492167337354568e-08	0.006559408986963651	0.0054655081680757426	0.00494091453554897	0.005697138538143092
unknown	0.07380917876387628	0.0784999966639397	0.08925132084083841	0.0666852144632883	0.054783804863072466	0.06397977987719232	0.08391246877571688	0.05946189259682092	0.059863091200478294	0.05644370858233792	0.052478309504886245	5.492167337354568e-08	0.05265632395683087	0.0556766162647465	0.05537744734657798	0.06063010619667517
Analyte 116	0.024828990784697556	1.477181596931032e-07	0.03759146547393343	0.023737529864127346	0.0323744171259731	1.1271698229384444e-07	0.028615696776685216	0.028195228304858606	0.02985999989583562	0.03343342764194016	0.03302376962326354	5.492167337354568e-08	0.030537077430029688	0.026750818841510465	0.03609813741411689	0.04510398759347222
unknown	0.028750050190843944	0.02220835793591685	0.03297193011943557	0.024706568952514777	0.02209726532737089	0.02420402232233659	0.037269979653228764	0.023359805717632378	0.04206905711473896	0.03568364636503112	0.02309463933105869	5.492167337354568e-08	0.02802406123810195	0.021014058293392025	0.017490345259407538	0.021874843411415337
p-cresol	0.017271025014165883	1.477181596931032e-07	1.6420595465690296e-07	1.2403096096946285e-07	0.008155046344221987	0.006455702604485699	0.009810163072374218	0.013683893809248861	1.4547188246584058e-07	1.3211503226281132e-07	1.0852805037250088e-07	5.492167337354568e-08	1.1865690382160836e-07	1.2600436942718935e-07	1.1320978466508372e-07	1.0598245616248259e-07
unknown	0.006043265844323159	0.006560954701143248	0.007919741423167617	0.005614430602447789	0.004860531495474545	0.004995692781284809	0.0059466006071028235	0.00387733051527921	0.007960531350489334	0.006767169069406115	0.0047852635445973166	5.492167337354568e-08	0.004994603357830545	0.005800528632525309	0.005134713634761946	0.004947804609209445
3-hydroxybutyric acid	0.55636549703145	0.42970461937807664	0.27712798754965945	0.32733856448875154	0.436371008349123	0.4313924429319807	0.49378279378388124	0.29816665056716657	0.09110065744253162	0.13736949826235456	0.08094043601152337	0.10016204885646805	0.10848410366188553	0.08070899198258175	0.0983927036597929	0.15792472209294184
unknown	0.07967249041494427	0.09541038354984338	0.1089806086982394	0.07823458231577712	0.06852861966643707	0.0711287754090575	0.09568703954161012	0.05894515611857686	0.09382221408460233	0.08928643586548471	0.06736885550371681	5.492167337354568e-08	0.0761277232387578	0.07474760537276424	0.0692635193852293	0.06501526378711041
unknown	0.010825053026235413	0.012013914896310684	0.015018768311721135	0.01012315203037422	0.009420282492459348	0.009079437671798767	0.01284708476032463	0.007802347957491446	0.013320492798052135	0.012790588430740851	0.010187726516618457	5.492167337354568e-08	0.010688198597087105	0.010477291762887028	0.008713837808764297	0.0100935759442065
unknown	0.054172280779778245	0.04292625342020936	0.05111530062997737	0.03988380214957827	0.035764003934273744	0.037560473712465035	0.06168480499981921	0.03585603035458246	0.052470160738260906	0.06865778694257348	0.03813340407256449	0.03845594410426206	0.04425082407385735	0.04050131553028255	0.06343211695988413	0.061043926758197836
sulfuric acid	0.2875506997431242	0.33830626793533747	0.3787535152941181	0.3405155003956345	0.29836287722998744	0.2777208281299866	0.3863627083795708	0.25007734329632153	0.44689574035340324	0.4935184340523538	0.3236406526590241	5.492167337354568e-08	0.3677703103943069	0.3043224360225391	0.21450941208302268	0.28071360605659046
Lactamide 1	0.011825506820081478	0.015083304788039145	0.015586038307827737	0.008550722911563498	0.011595565863485379	0.011273637129714199	0.011278226021758113	0.008109317934518507	0.006959678285457971	0.00856184086522529	1.0852805037250088e-07	5.492167337354568e-08	0.0074557890630199365	1.2600436942718935e-07	1.1320978466508372e-07	0.008337078079739152
Analyte 129	1.152934798433259e-07	0.06890068693987621	0.07606418448043938	0.055299480472485674	0.047357960890630955	0.05170138398789655	0.06954043961873495	0.04106046561931439	0.06381576715616336	0.05991101707500523	0.04779507771594473	5.492167337354568e-08	0.049689263137682974	1.2600436942718935e-07	1.1320978466508372e-07	0.04770926909234698
N-Methyl-DL-alanine	0.05865670284639877	0.09986507599673525	0.059287269139294635	0.07356172072067459	0.050423374436445546	0.05200768229322196	0.09825729412335216	0.020311805533308573	0.0188530951733534	0.023221387451857194	1.0852805037250088e-07	0.021013333789593087	0.03287403821191068	0.01626160485549751	0.021938822788349858	0.03297721573734599
Analyte 131	0.12748095290947303	0.13526168918256581	0.16287807073100424	0.11962097188888483	0.0965714467755467	0.10489423088408305	0.14735872250699128	0.08263679566176146	0.13823562196420572	0.1425927565222246	0.09678046476627328	5.492167337354568e-08	0.1156766187348045	0.10328102142827955	0.09909234287478283	0.09966524037348992
Methyl Phosphate	0.46696409559489194	0.645505155635233	0.6406552180314412	0.5805313719157384	0.48756482464487194	0.5158268228060439	0.6474775680824805	0.3851479746378615	0.9616224574585188	1.0304126487326262	0.769393402750709	5.492167337354568e-08	0.6289223564277309	0.5446928471179535	0.6400475000376433	0.6136039037229901
Analyte 133	0.06080826932847707	0.07668935730592921	0.0860503138563994	0.06554387045319708	0.054730281604082026	0.0556820109247991	0.07420749726676636	0.04277578881442519	0.07906280814476335	0.07824091570506354	0.05862350686713466	5.492167337354568e-08	0.06226898804170188	0.06274905627546497	0.06705315811272014	0.06226484841003043
Analyte 134	0.007137927962487098	0.008658158745557325	1.6420595465690296e-07	1.2403096096946285e-07	0.0027025884611759786	1.1271698229384444e-07	1.435967206977637e-07	0.011703021857113338	1.4547188246584058e-07	0.005959683224632158	1.0852805037250088e-07	5.492167337354568e-08	1.1865690382160836e-07	1.2600436942718935e-07	1.1320978466508372e-07	1.0598245616248259e-07
phenylacetaldehyde 1	1.152934798433259e-07	0.00966011035323703	0.010517239137641304	0.007951843813142331	0.006903493017128786	0.007432203048371904	0.009417226184635908	0.00518397296761369	0.008500399761346863	0.008665462185091436	0.0059341603162672615	5.492167337354568e-08	0.007669482177309114	0.007281863269113687	0.006496565670295736	0.006472394668574688
succinate semialdehyde 1	0.007596614468052738	0.01273873290553989	0.007327248044466384	0.007745990136303617	0.005074217500225429	0.005433295015167164	0.00849451169984689	0.0064950066112811735	0.006774809577509405	0.00943896858583059	0.006500314506595827	5.492167337354568e-08	0.006105559390960412	0.00471442644759873	0.005885518814537934	0.006430656958236043
Analyte 138	0.021925804382443265	0.030294598818051337	0.030899065834774794	0.02789230279660915	0.023451580582810157	0.023237679655308104	0.030288514182950317	0.018647105112745976	0.029896913386011324	0.02727430543787691	0.020304694161737986	5.492167337354568e-08	0.021294759694721197	0.021643322938897515	0.022629802299662036	0.021273859018680518
Analyte 139	0.10582928716852769	0.12588259168303273	0.12239478276753107	0.10577630049395585	0.08494702262982262	0.09478124704012775	0.12418016821214557	0.07549694104921753	0.10906338137454498	0.12220650097157543	0.08588938557075107	5.492167337354568e-08	0.08973538131282648	0.08454894763619022	0.08065852311089784	0.0844830648952606
Analyte 141	0.004505149296119002	1.477181596931032e-07	0.005144554178137188	0.005096539093518751	0.003094371183641592	0.003338067797077804	0.005916017988350486	0.004067307630846143	1.4547188246584058e-07	0.0052491712924387195	0.003837030076123478	5.492167337354568e-08	0.0043939435152006365	0.0027325413341230736	0.003644700730557314	0.004730758668571034
unknown	0.003153380351806912	0.004000264812360608	0.0048808044905573975	0.002970676190627747	0.0027004914240781946	0.0033920125465777694	0.004334573908089531	0.0024626683410672954	0.003793322907359898	1.3211503226281132e-07	0.0028800424840342382	5.492167337354568e-08	0.0025357181797764417	0.0030627028726179935	0.0031335583415821764	0.002547020016340992
beta-Alanine 1	0.03353702902094556	0.052842974193474904	0.03953648347507248	0.03132863379250883	0.0450460501332886	0.04155530614352977	0.025667137170073573	0.028330035560098624	0.021416016898817218	0.024365790537778428	0.035395618375154723	5.492167337354568e-08	0.02281929857224287	0.02043466528399126	0.03310223351098377	1.0598245616248259e-07
Analyte 145	0.04351713011917382	0.05755542297850723	0.06462483792014484	0.04597898971520231	0.04014434256875172	0.039210676409563716	0.05296342441229499	0.03084405549869236	0.05272897910061102	0.049276777911549725	0.0378912731327185	5.492167337354568e-08	0.04273591145903303	0.042123169252308454	0.044733166216682066	0.04152107784822285
malonic acid 1	0.20417437036655053	0.2893375574443472	0.30025068428542645	0.3218209661996587	0.21828622422065277	0.20471094108417923	0.2988502106091041	0.17202137748960405	0.3438975520998523	0.3157771919418211	0.24487363400794815	5.492167337354568e-08	0.25418268408500133	0.23247363780543323	0.192189396742421	0.19967139032187428
unknown	0.02541841342831248	0.033448871532887024	0.03572833385756697	0.026168658878881413	0.02250356972425521	0.022428814599238133	0.03292781896242759	0.019750899619896945	0.030284261855978097	0.02732496292583528	0.021371762808204124	5.492167337354568e-08	0.024235440826126376	0.02370562516933894	0.024666187801950273	0.021289353811954244
unknown	1.152934798433259e-07	0.008981504426943756	0.011640612818583447	0.009767846367791374	0.006368752208559902	0.009113508903211609	0.013315002711848182	0.005487573782822582	0.009589973847710908	0.009631139266621076	0.006679917496166196	0.00527391537011146	0.008588032056145471	0.007243204846474089	0.007788840577387728	0.007173189423499769
unknown	0.05678583189228494	0.07307158551823306	0.0757308623229143	0.057770347294766614	0.048864074381229396	0.047408742774967615	0.0675425904993618	0.04016012109275382	0.06442683564000218	0.05582387242223175	0.04673544000128582	5.492167337354568e-08	0.05122118862884237	1.2600436942718935e-07	0.05161962363960464	0.046301355830793485
unknown	0.0121424795705385	0.013868916001950796	0.015649674855053933	0.012688076204659445	0.010575425346125995	0.009963017894577994	0.015883000467517165	0.008704369664908292	0.012271959423723234	0.00861187376457964	0.00818343655667029	5.492167337354568e-08	1.1865690382160836e-07	0.008542958488655071	0.008927923214297659	1.0598245616248259e-07
unknown	0.0316937512811746	0.03416078128994514	0.03886423471275648	0.028769116303677063	0.023035668289142143	0.024718796364322147	0.034396407540106276	0.020097276522553505	0.0279512508414741	0.025467623005318737	0.019826931816405997	5.492167337354568e-08	0.024403205306393408	0.023314433790644407	0.02409735657919688	0.02291602039942407
unknown	0.07224668022588257	0.08852326990803358	0.09865396243183432	0.07409251029253922	0.06139569076595139	0.061695364143987706	0.09174581214697895	0.05341185806727009	0.07299909444024567	0.05927504192988512	0.05264473666269936	0.031761319908148344	0.059057899337977934	0.05450844903257489	0.0640876749037578	0.05792213145461976
unknown	0.014885500098514623	1.477181596931032e-07	0.02085156448326175	0.01602477539734261	1.0300695421663935e-07	0.015333730380305416	0.01939541295867763	0.012283543994939455	0.01729988048534946	0.015383262134587013	0.014483220787922796	0.0072773326990945705	0.015964916934621882	1.2600436942718935e-07	0.014958683846192351	0.014929303117381805
Norleucine 2	0.004902099154625401	1.477181596931032e-07	0.007462379435454047	0.00507973822053146	0.004535040282070553	0.004310741751766586	1.435967206977637e-07	8.814285115868111e-08	0.005519478151755741	1.3211503226281132e-07	0.004207486728993597	5.492167337354568e-08	0.004974811784747778	0.0044385191934533655	0.004707369508578016	1.0598245616248259e-07
3-Methylamino-1,2-propanediol 1	0.037790419731742575	0.051021638221785	0.051154302301397926	0.041766011551868834	0.03687784887856281	0.03414477987466881	0.04478950176805739	0.02917865240200476	0.0384573984628719	0.031896872632605225	0.028665185931005067	5.492167337354568e-08	0.030380457843729062	0.030115001508032514	0.03147548135116022	0.030429172278480562
3-Aminoisobutyric acid 2	0.03947936919005154	0.05906188281075789	0.05111395021981295	1.2403096096946285e-07	0.04103250657908395	0.036972236166976584	0.04430813796613254	0.030669447306122515	0.04106724545513881	0.03432434043233905	0.03358071958203645	5.492167337354568e-08	0.03494202283106265	0.034943562995557724	0.040432122254976104	0.03597085116262418
valine	2.732376078959566	4.580910586713298	3.797348174316532	2.6553153700881515	3.190989708054404	3.417341209110022	2.5620110797890168	2.577323706737295	3.333039937896751	2.8414162386381996	2.7703738362487553	5.492167337354568e-08	3.2712490379354686	2.8272900846310693	2.9338250008935867	3.0486706120270526
unknown	0.014021585404470103	0.015927100680312955	0.02131281594634906	0.015844954569645738	0.012964456410769149	0.01353833790566127	0.01740186209636954	0.010003710731810972	0.01611035635962075	0.014087497863298161	0.011575557712591052	5.492167337354568e-08	0.014760102405069843	0.01294725691708391	0.010303719696087742	0.011731207959048346
unknown	0.009774739104352627	0.012108133727585386	0.00986045054976889	0.009929593616744743	0.008533830396209504	0.008599888738244419	0.008001764107146118	0.006697741088988383	1.4547188246584058e-07	0.00784925428335544	0.007593921096065925	5.492167337354568e-08	0.007961379710334013	0.007834602122890586	0.010715893922338834	0.008201481238489312
Analyte 167	0.0048390460969381	1.477181596931032e-07	0.00694639592192796	0.006016201132382774	0.005024735726770764	1.1271698229384444e-07	0.005594148082141086	8.814285115868111e-08	0.005950664953467466	0.004819140066705767	0.004249938609771954	5.492167337354568e-08	0.005016676198439211	0.004660532074983488	0.004480144798018104	0.004560142336969551
canavanine degr prod	0.016083490341291955	0.021061750288828278	1.6420595465690296e-07	0.019842293337281467	0.015622621008990515	0.013299177494086144	0.0163367028795003	0.011372843176704598	0.017177104116367647	0.01613992337574612	0.013093660432341656	5.492167337354568e-08	0.016508855456602755	0.013683238565431414	0.013326942640988989	1.0598245616248259e-07
unknown	0.037854123896451305	0.043813298764417793	0.04246207265216488	0.033919912000588553	0.03553852075060776	0.044515960472341354	0.03510072454002615	0.03567768069531567	0.03813822989590865	0.03624012252190342	0.03420711939393952	5.492167337354568e-08	0.035178274039567164	0.03341726384078892	0.038452674304369015	0.03909726579855461
Analyte 170	0.009046517737791098	0.01722374615827026	0.01518133036870511	0.011195173609132714	0.007051212100030123	0.011877609208876512	0.02599727728293958	0.0030278108669311667	0.01678894686615881	0.011371157341239202	0.019332835999492946	5.492167337354568e-08	1.1865690382160836e-07	0.007986605237154398	0.0195910094187605	0.015429379557228312
unknown	0.009866166188569055	0.01328661928424803	0.012249894724376383	0.009956792495760322	0.009155667428111624	0.007895031805535952	0.011780386433081488	0.007269726854792771	0.009593403293059488	0.00870898817262357	0.007946544929942652	5.492167337354568e-08	0.009102046015381959	0.007723598855743037	0.008434536174833876	0.008703829380647107
unknown	0.007262691425060988	0.00880766495640731	0.010188466649206916	0.009622369157824431	0.007099919399556629	0.007299461557704954	1.435967206977637e-07	0.004637715212056184	0.009441337680398669	0.0068379704025355245	0.0062955605463070425	0.004435042755662009	1.1865690382160836e-07	1.2600436942718935e-07	0.006714094047283997	0.006088820234578642
hydroxyurea	0.032633439173249734	0.04341760342923078	0.0483348554244996	0.03454370859510702	0.022556936358865638	0.020626738386071142	0.043872475695900054	0.02577732041650937	1.4547188246584058e-07	0.02661852314373142	0.021532996817815828	5.492167337354568e-08	0.029594066740395258	0.022485243231006487	0.030077369235417168	0.02568411784203537
4-hydroxybutyrate	0.12233096416919345	0.16907257934175926	0.18461798054468243	0.12624916422859248	0.12061508154373533	0.12041535072393743	0.1691410515947384	0.0952451796101267	0.11846019108877082	0.08330796889036067	0.08884615252693372	5.492167337354568e-08	0.09712566047482105	0.10587421674003122	0.10024242819324604	0.09027287342533848
unknown	0.037779590103329014	0.04325822600747802	0.05111002030565933	0.035405896861827636	0.03291022547862907	0.031180239964361246	0.04980096382708322	0.026307261548974215	0.04013320930842116	0.03117966769372137	0.026511271830624874	0.020317114995975185	0.02918928620161866	0.027289386200134047	0.0314719551620651	0.03139600415531901
unknown	0.029061791069453523	0.032500071730119436	0.03523695795430555	0.030527865148578	1.0300695421663935e-07	0.031030746332786626	0.03687301187694639	0.020899502104549526	0.03284510545046423	0.0238603369105861	1.0852805037250088e-07	5.492167337354568e-08	0.024671689352896316	1.2600436942718935e-07	0.023519682320502524	0.020439534871314616
norvaline	0.03669321814562522	0.04741262893201317	1.6420595465690296e-07	0.03679879047043192	0.03336380218823553	0.032251693320307515	0.04663330053978945	0.02725896096197358	0.04423306969802422	0.03646380806052051	0.029678829214942873	5.492167337354568e-08	0.03479785912041581	0.033652213092552646	0.034706778811181054	0.030876972080911072
Analyte 186	0.023319536711821912	0.026498912081935253	0.030523075862807936	0.023140181483629337	0.021517259880801314	0.02122975237088396	0.031008952058003154	0.017912660232171657	0.025270551714571637	0.020062768443387908	0.017086773282760558	0.012916860726661449	0.019039510130108468	0.017265153726247526	0.024128026292651445	0.018878277650315637
2-ketoadipate 3	0.020358785092460998	0.026355457079354636	0.024997149372372983	0.020218836987919868	0.018268753587815333	0.017463592625011966	0.025510258824328585	0.015752728873482773	0.021293862042169077	0.016607130194064904	0.014306134798714705	5.492167337354568e-08	0.01746593805808108	0.015573766749747898	0.01819069710464645	0.015259086511663817
Dihydroxyacetone	0.0191729426095235	0.025069135061367376	0.02334929574516883	0.006632398053729301	0.023078566649853152	0.01386186024911126	0.004498502156269522	0.010918829710460156	0.0063928845490115035	0.007471995125546869	0.017404887423873597	5.492167337354568e-08	0.016402095678387827	0.02118660011987247	0.016343044774919716	0.017974421498025556
unknown	0.06170336617662414	0.07436081587528606	0.08589013094763158	0.06209313589915272	0.06010819185537965	0.05291433374758227	0.08513193579628803	0.04575087002955247	0.06694426917630777	0.050193726236702076	0.04434386749110567	0.029526087007915026	0.052038186793492355	0.04404250800657857	0.05694893898026189	0.052360717885770534
benzoic acid	0.03318455233169007	0.0360784256434448	0.03526239823581044	0.02970787795352515	0.021736259583843412	0.01992736357838398	1.435967206977637e-07	0.02000565465990394	0.03119600959336041	0.02822886587748475	1.0852805037250088e-07	5.492167337354568e-08	0.027257509746186973	0.024892684123779037	1.1320978466508372e-07	0.024475933660060106
Carbobenzyloxy-L-leucine degr1	0.03752121784519966	0.05354278925061456	0.05089731599975276	0.03964293633738604	0.03577310025547512	0.03278965846081428	0.04622350630791594	0.028686018717966538	0.03790928619300336	0.031283513806328975	0.029529840044596606	5.492167337354568e-08	0.033925389517353674	0.03144894488431123	0.03795121642107758	0.03330520771175331
4-Methylbenzyl alcohol	0.01956327191202972	0.02706219146454544	0.022378665156560083	0.022730801330277415	0.017860154595719546	0.017407628853595952	0.021789131982390207	0.01575665534149978	0.022528582327680013	0.018668221318806265	0.016680509662464926	5.492167337354568e-08	0.01940564150308748	0.018091052186651378	0.01795084802461039	1.0598245616248259e-07
Ethanolamine	0.9887516605138057	1.1844705315265651	1.5340500163495212	1.3652142438275559	1.1109384608647475	0.7386777915243896	0.9976340297030406	0.8128447876796501	1.8784892119693948	1.724139777704134	1.1344447695021536	5.492167337354568e-08	1.8761519473998727	1.1513576263206615	0.8003068255516149	0.9441067330175896
Analyte 197	0.24256206108742864	0.2451703907337964	0.2777261794264252	0.2059773796730004	0.16435570917206418	1.1271698229384444e-07	0.26405842021472975	0.16429502182546082	0.14534440295833032	0.10002059047285473	0.13637765144707759	0.0831418781218719	1.1865690382160836e-07	0.16647657066056806	0.20801437115421106	0.18119270469288457
cyclohexane-1,2-diol	0.20544845452112423	11.385948849671426	11.580201233417098	8.767282473522982	6.982067394425275	0.6355394731507307	11.3644645326374	3.995477604086351	3.425514839444244	2.178494280540602	4.7124446851661395	4.117462298504984	3.704445824254023	5.955385769264926	1.6361361759017643	8.824311601139012
leucine	4.536360424161357	7.218374260619972	5.902700055668269	4.217648345535855	5.217141936109141	1.1271698229384444e-07	4.108731442270433	4.3502493075322475	5.415518027965358	4.7949750441852075	4.537119705309735	5.492167337354568e-08	5.201196295362331	4.614454157746196	1.1320978466508372e-07	5.052536551480596
glycerol	3.171164026913104	3.3299147878701225	3.136516535613159	2.960529532416259	1.0300695421663935e-07	2.7557047200320453	3.5683839210068866	2.642022302611316	3.793292048865428	3.0721534910472963	1.0852805037250088e-07	1.2128900605895083	2.634372274661502	2.6042440377964775	2.818625512020557	2.0627215169272115
Analyte 203	9.138892099910294	10.700886124034866	11.532730639885118	9.973997140433799	8.805582324284929	9.675649544228042	10.69050816594231	8.814285115868111e-08	11.158728786681477	10.164377473844736	9.097008433605456	5.492167337354568e-08	9.563760682422595	8.54153170074581	8.339045284439784	9.847488358746627
2-Deoxyerythritol	0.025241877600694764	0.022981290174981614	0.015316486880752999	0.013011158577302215	0.014188994818878963	0.01631485453368732	0.036688982766912	0.018305834904305616	0.024795000059749318	0.013295428068109736	0.009717963053058793	0.005875433009235621	0.019525575518248916	0.019994500990655285	0.025459757555458925	0.011637631184382302
O-acetylserine 2	0.03121155458521083	0.03687511404923633	0.03933603610207611	0.030096812667406075	0.027528822023214283	0.03055517782281597	0.038297276219091486	8.814285115868111e-08	0.03749964035740998	0.03007660404225167	0.02649451578807156	0.014300548451109216	0.026540346755364708	0.0280705669792752	0.028087140587368144	0.02881517276953524
N-cyclohexylformamide 1	0.017953194594221705	0.017619972011101694	0.019182707811581167	0.015534640675352472	0.014520792902102881	0.015946715191607935	0.020549497927595247	8.814285115868111e-08	0.019350305583094415	0.01549775681738831	0.013239447012813401	5.492167337354568e-08	0.014251171654463116	0.013533710637745397	0.014012111702345691	0.013809722839228397
Analyte 210	0.00333453974910603	1.477181596931032e-07	0.003718631332094093	0.003672593315671155	0.002725943174095914	0.004227552833561936	0.004397466056903196	0.003284358364172546	1.4547188246584058e-07	1.3211503226281132e-07	0.002648471566462738	5.492167337354568e-08	0.0033255239897174316	0.002666065566270195	0.002034881037183439	0.0032168340824994565
Isoleucine	1.608562492693733	2.495222889795311	2.134527793181277	1.4305337031655825	1.8116986370048713	2.046346731148631	1.3323621783522868	1.7103958946190974	1.9687587353524572	1.7519626489113267	1.5992955266069941	5.492167337354568e-08	1.911481560129396	1.6543332571179292	1.610432842636716	1.7418280398187636
(-)-Dihydrocarveol	1.152934798433259e-07	0.17985355138969952	1.6420595465690296e-07	0.1593918769388501	1.0300695421663935e-07	0.1530750158014068	0.18239966660699275	8.814285115868111e-08	0.18038003459967303	0.16183125829339176	0.1365986011941074	5.492167337354568e-08	0.14507214281088024	1.2600436942718935e-07	0.14032014362671927	0.13519040525322448
1,3-Cyclohexanedione 2	1.152934798433259e-07	0.004847985984015964	0.005384177538203741	0.0035727402930541066	0.004020632392861713	0.003310722362763289	0.005188658537036556	0.0029254271897137347	0.007579933210113401	1.3211503226281132e-07	0.0050056963660439265	5.492167337354568e-08	0.006542249560497373	0.004574953245444	0.0038190731574491337	0.0033305309146454826
Analyte 216	1.152934798433259e-07	0.020174165607980816	0.02367083398096652	0.01790651991493059	0.014953961935436638	0.018566106238952263	0.02147175938616281	8.814285115868111e-08	0.020483477266950156	0.01810092627180129	0.01483866736349774	0.008072623428734986	0.01874705052641416	0.016220870181755706	0.015246309567479929	0.015417234877303022
unknown	0.0056143893713900715	0.006432341239708065	0.006569525487435573	0.00535011877341349	0.0038508494509797565	0.004672091578005788	0.005541777340066159	0.0041863034399314825	0.006420769283377525	0.004777560064583546	0.00421037851558953	5.492167337354568e-08	0.005049967429454713	0.005080112755292081	0.004427474579339528	0.004416459983411136
proline	4.003675293715679	7.435179101227212	6.015931396516746	4.703675791509537	5.290930083747325	5.640009191481086	3.980375236287935	5.091317021585505	6.210525692420173	4.978271020925074	4.4836759375579325	5.492167337354568e-08	5.407180784199802	4.525417848237771	4.300222071342023	4.859116888292131
unknown	1.152934798433259e-07	1.477181596931032e-07	1.6420595465690296e-07	0.012367722975960095	0.008696949018766227	1.1271698229384444e-07	0.012638624918659892	8.814285115868111e-08	0.0133316433806848	0.011103801375894257	0.009198671720332025	5.492167337354568e-08	0.010387554766276593	0.009647452139696887	1.1320978466508372e-07	0.009879772552632657
unknown	0.011774944821476233	1.477181596931032e-07	1.6420595465690296e-07	0.012244322814243622	0.010658810052095825	1.1271698229384444e-07	0.015162046340821076	0.010496488799101655	0.016898434270116256	0.013313810050872914	0.01061366449064281	0.006064355368375935	1.1865690382160836e-07	1.2600436942718935e-07	0.009699353696111173	0.009471180524856838
unknown	0.04394231440445484	0.0795638857243167	0.03676310096377132	0.022089485362522008	0.027283386046597656	0.03336906622896588	0.027523120230718567	0.04835769847037406	1.4547188246584058e-07	1.3211503226281132e-07	0.017145021664243882	0.02385206581275597	0.019705588003213217	0.015328039187659797	1.1320978466508372e-07	0.02559024170647636
Glycine-d5	0.006909332181425278	1.477181596931032e-07	0.011175508336295168	0.010488969779701322	0.010758637435309639	0.007952145037819913	0.010772874601964156	0.00895703887669869	0.01475307682734064	0.013388772761035334	0.012634047783612821	5.492167337354568e-08	0.011554289948819182	0.008544930127920717	0.008008106386630943	0.01086233511280118
unknown	0.07235434519217618	0.08345167225265919	0.11308730465434672	0.07435167622509957	1.0300695421663935e-07	1.1271698229384444e-07	1.435967206977637e-07	0.0729466429273192	0.09211460813363745	1.3211503226281132e-07	1.0852805037250088e-07	0.041532942228719706	1.1865690382160836e-07	0.0627087144250465	1.1320978466508372e-07	1.0598245616248259e-07
glycine 2	7.292175904182825	8.209572565020538	9.738560929158659	9.077148791911945	6.558399599555084	5.631656063980178	6.072070304675833	7.193250877548828	9.481145816772958	7.298513545672918	5.865197442267603	5.492167337354568e-08	7.907808486969138	5.908225060748563	3.961164469001787	4.464133304480269
2,3-Dihydroxypyridine	0.024857773070601205	0.027123799031725654	0.032737289000862646	0.02354526081712944	0.01821894530537706	0.020923803992906567	0.026562137755672253	0.01872083266104539	0.03131254152750682	0.028191772117344277	0.022843986104570578	5.492167337354568e-08	0.024673576351866792	0.024069014248118033	0.021723166174629698	0.020351894696021375
succinic acid	0.013676599995107343	0.01486202353600604	0.018014054338642383	0.014632699328635913	0.011643740640119844	0.012092046748611352	0.01494496667734953	0.010921757006903206	0.018052379121665907	0.01607896436603702	0.0117096483708581	0.007555702175930302	0.013581324432288645	0.013249898960246264	0.011861648544114037	0.011986357558604116
unknown	0.03504255838331147	0.043149511505002694	0.05535628397071958	0.03778200055891221	0.037671175577646134	0.04071448792590827	0.0520726789511643	8.814285115868111e-08	0.045520237211011116	0.04181594404139637	0.03220127096308889	0.021813276466940888	0.036142395032090456	0.02995397333080848	0.036053689056049616	0.03333066979911789
unknown	0.006662460663010084	0.007211469924859658	1.6420595465690296e-07	0.006091963454841969	0.006159108458053407	0.007410961575117205	1.435967206977637e-07	8.814285115868111e-08	0.007325570195566563	1.3211503226281132e-07	0.006212907526929322	5.492167337354568e-08	0.005717966393252308	0.00611160050905201	0.0060509656214854214	1.0598245616248259e-07
unknown	0.02415012857879485	0.02311175507409743	0.02838246069142275	0.02317857554527869	0.01805299303069361	0.020898635720751922	0.024535872291956397	8.814285115868111e-08	0.029426771602519584	0.026310629554009476	0.01971971582156785	5.492167337354568e-08	0.021904736982173774	0.02078459728418175	0.018924797927240364	0.020666376082281078
unknown	0.03176185488159832	0.03879346860739557	0.043300854437107135	0.03266795065399525	0.028314856752389407	0.02881793784785596	0.03784694993747073	8.814285115868111e-08	0.03868221385830669	0.03310839878183039	0.028087663832355395	5.492167337354568e-08	0.03136680818885916	1.2600436942718935e-07	0.029737389480241398	0.02637827247971633
Analyte 240	1.152934798433259e-07	0.0135493630394332	0.015731074749050413	0.012917219239831688	0.009376497234185448	0.01186363692951538	0.013081396833992896	8.814285115868111e-08	0.014683231868368963	0.013231776475168475	0.011091035446569258	5.492167337354568e-08	0.012327521204569822	0.011853988703811717	0.010955446882751577	0.011057921978808246
2,2-Dimethylsuccinic Acid	0.004833552448663476	0.005459959169763643	0.005118645787119774	0.004752659089012076	0.004289659268119793	0.0043812893342312555	0.005037024150640333	0.004508429382880539	0.006369460861906845	0.005786251187895305	0.00439202652998968	0.002681057432061091	0.005361385572782012	0.004315060300354829	0.003793236825920455	0.004018676979793112
4-Acetylbutyric acid 2	0.13236689247833966	0.15381024427807577	0.19083189843062734	0.13623723288980918	0.1267386001382211	0.1332788274523388	0.1761999757080428	8.814285115868111e-08	0.1912574460061228	0.15882492897276496	0.12131164495006205	0.07149333568939115	0.1251736930639928	0.12902738256901725	0.11858540428615497	0.1220325368038612
oxamide	0.06553403807577067	0.0858619933226817	0.09726993446809941	0.07109846074499804	0.06149912762046016	0.059310779814777406	0.08065212077072528	0.0596719411222725	0.09476654698085145	0.08806941954792256	0.06344282209992487	0.03859564281117553	0.07351779844813018	0.07180072660983829	0.06587116389832733	0.05994510361863216
picolinic acid	0.00915715108099113	0.00983200854258527	0.011968397007745962	0.00827369652062355	1.0300695421663935e-07	0.007648821114952648	0.008876910838682353	8.814285115868111e-08	0.00825878969136194	0.008169948981660536	0.0069882857778602436	0.004707054638941517	0.0064349480780965295	0.006963806848146591	1.1320978466508372e-07	0.006531473560574456
unknown	0.015891078429419992	0.01673126786912611	0.01958582209515132	0.01893335881953607	0.01069385547778789	0.0131637488810316	0.019988837391038655	0.013433966728135835	0.02322437732694455	0.021549390872059038	0.014081106948209972	0.008692181095643611	0.016768088249354347	0.014886336042453919	0.013758572686856547	0.012529526148760748
unknown	0.004349552786378728	0.004574674041760359	0.00557470331782788	0.0043489533521245015	0.0035688073780083883	0.0034259769492088867	0.00555421801342258	8.814285115868111e-08	0.005605313890285263	0.00502318581843722	0.004021124426166539	0.001996465843600633	0.004107601383297757	0.004708132811445176	0.004088656280517997	0.0032926740208499366
unknown	1.152934798433259e-07	1.477181596931032e-07	0.010745943720786352	0.011942400910305802	0.01022022950229978	0.00852324644760654	0.00713555546776033	0.004617114451727728	0.004793936052346298	0.004601200299575765	0.002984351303970802	0.0021561514286606853	0.003565619593355839	0.0031751234538388187	0.002880930707102042	0.0035158722826142724
uracil	1.2570273704419581	2.0551935620082653	1.7912025489518784	1.5386211435954036	1.4117720579019695	1.1796078323834545	1.3440256451741053	1.4711754006576467	1.3684069995392096	1.3459981654250277	1.0384249029241899	0.8904108760471688	1.241306853755368	0.9530506262001064	0.8117268266736168	0.8571789318535218
Analyte 253	1.152934798433259e-07	0.002380618971774513	0.0033168594934741367	0.0018131521565572105	0.001506399834556995	0.0022613447119164227	0.002791602229089402	0.002015699396199598	0.0027381616060875294	0.002783168298406449	0.0020949768897413363	5.492167337354568e-08	0.0026866836317850735	0.002504866954031542	0.0020083806542312774	0.001812703168714488
Itaconic acid	0.005984214717965122	0.0034954076863154613	0.003926689467276179	1.2403096096946285e-07	0.002684926227716586	0.003613359048507165	0.0028919975012991817	0.003730272719293078	1.4547188246584058e-07	1.3211503226281132e-07	1.0852805037250088e-07	5.492167337354568e-08	1.1865690382160836e-07	1.2600436942718935e-07	1.1320978466508372e-07	1.0598245616248259e-07
unknown	1.152934798433259e-07	0.008164590483798277	0.009329520005407523	0.006859150021887184	0.004809014373788334	1.1271698229384444e-07	1.435967206977637e-07	0.0038159937798379275	0.008189242732627106	0.007539174880002702	0.005672350365705311	0.0024937205263762035	0.006424813317436348	0.00740168425621057	0.005656996838124639	0.0050387519907746535
Analyte 256	0.023790218686586102	0.03232990950474117	0.038667489632599715	0.02802745489187748	0.021669661167867824	0.02155564092979061	0.032539280527973634	0.019313128776217138	0.03689973765475871	0.030881906538227522	0.02736644350829282	0.01137535393432186	0.02711415471775964	0.027812553050836835	0.025451192052460214	0.022667606617688508
unknown	0.051531084183683164	0.06809487252822631	0.0787985601122953	0.05525276962582102	0.052979055186661794	0.04998536929363969	0.07536537495727898	0.04525634587869163	0.08123920130801585	0.06639574195222883	0.051758580226650065	0.026495144292884402	0.05034745453280519	0.05585773485132803	0.04915166638603947	0.04949447930465353
2-mercaptoethanesulfonic acid 1	0.007854524046564275	1.477181596931032e-07	0.006387904204598855	0.00726585587334373	0.014223214459342912	0.009326655454972004	0.008973852288274157	0.009923472123719069	1.4547188246584058e-07	0.00926133672067074	0.008684396975247106	5.492167337354568e-08	0.00847388278642016	0.005086159319445135	0.004184859040796855	0.010117969309228614
2,3-Dimethylsuccinic acid	0.037941703706077294	0.0885045149380306	0.049447216890430364	0.05723873000135835	0.03974912813885803	0.04451538994776493	0.045767118155027965	0.018755872897738935	1.4547188246584058e-07	1.3211503226281132e-07	0.011646540119477316	0.008560098877210001	0.007591869493468752	0.01802891416623259	1.1320978466508372e-07	0.022645927669006315
fumaric acid	1.152934798433259e-07	0.33535885521160125	0.28904452611117315	0.23444487512550125	0.21840930407854095	0.23522198558198384	0.29042118758683394	0.19150806315755625	0.21183088759047572	0.22205038906767827	0.29153667851043813	0.11952344640254967	0.2566579534349001	0.247975143870308	0.29802643515637434	1.0598245616248259e-07
Citraconic acid 4	0.012312086819277049	1.477181596931032e-07	0.018327812704629416	0.015659764312063906	0.011596395107902254	0.012064166539509574	0.016831454664491256	0.009517883451894868	0.015177087468521994	0.014048243184337074	0.012267551594670474	0.00487544582156032	0.012120587991801348	0.012239070281085705	0.011224686785857602	0.011969888161736313
Analyte 264	0.010937025150440193	0.014274949954754838	0.020289886067536487	0.01319645157694873	0.011400367300890541	0.012449741474348222	0.017807943977946952	0.009562788452311007	0.018446155766140518	0.016410897715482143	0.011780672083196372	0.0051736270624758544	0.012114713146813253	0.012440847942266603	0.011301763851321176	0.013127639128756034
unknown	1.152934798433259e-07	0.006735153545709992	0.007226239018481699	0.005257543313711535	0.004896841639013063	1.1271698229384444e-07	1.435967206977637e-07	8.814285115868111e-08	1.4547188246584058e-07	1.3211503226281132e-07	1.0852805037250088e-07	5.492167337354568e-08	0.0072659229634175655	1.2600436942718935e-07	1.1320978466508372e-07	0.004240715366393551
serine 1	2.9808202778757424	5.3656607470626	5.144430410962409	3.493669907513144	3.8429372869621368	4.063077117258131	3.2092550058265576	3.2854742756906012	4.654006404339917	3.9515310862850423	3.7358259075950797	5.492167337354568e-08	4.117644782569492	3.64350619062523	3.2815681381739954	3.600421764302523
3-Hydroxynorvaline 2	0.006706902642793497	0.009831434756748553	1.6420595465690296e-07	0.00893637635860385	0.007728332541470576	0.00815641008019561	0.009984139876151097	0.005448374880899645	0.0135709788240896	0.012339186612606311	0.0091166342331803	0.004843808990846796	0.011559322905364674	1.2600436942718935e-07	0.0068068274345723535	0.007142761188058745
Pelargonic acid	0.02342487193244355	0.041372103221051525	0.042270094446363454	0.028643244778783064	0.01921973031637854	0.016562755979005032	0.03284964206789383	0.01713872620315892	0.032481584243514855	0.03342863280290545	0.026705286373391722	0.014623918349407308	0.031840798908786834	0.028901846954650937	1.1320978466508372e-07	0.025797623668486147
cycloleucine 1	0.013115510939263695	0.028039081969889898	0.023177702973387507	0.019578173571115836	0.017963832248201514	0.017184739012239214	0.024400363067162405	0.0138907108138644	0.018653458626709658	0.015601256621002766	0.014479522937579602	0.012188451069703286	0.012412137523608324	0.015981531934512124	1.1320978466508372e-07	0.026236826830531253
3-Cyanoalanine	0.05531589078782963	0.11841865323408117	0.10155080086185088	0.07489759780560351	0.08393697794703939	0.0671416026857597	0.07122325950105225	0.053623602849269626	0.10589616483547104	0.09776493211049697	0.07366238337633413	0.05085681437752354	0.08431909035704852	0.06846234709928092	0.06501197619065587	0.07496833447870181
unknown	0.005845621200204653	0.013190472124683454	1.6420595465690296e-07	0.010029343897297108	0.010303237925403275	0.006941536771560193	0.010359126370089199	0.0066536140807902135	0.01078479168438644	0.012716130025347105	0.006561506913923209	0.002864052554041021	1.1865690382160836e-07	0.009612437029962857	0.008024657403694237	0.00969918734511262
Tartronic acid	0.0030012368387679904	0.005952238755935518	0.006121522626428659	0.005904790553093	0.004855299856827829	0.003923594667376391	0.006317120064248173	0.0032668715460633826	0.006557517466742434	0.007210891208323839	0.0031656235197487664	0.002801687661869849	0.004267830043298015	0.004587055071812922	0.004575724059632164	0.0045919483443406855
unknown	1.152934798433259e-07	0.0174393369540322	0.02314481215304446	0.01622081928961346	1.0300695421663935e-07	0.008402758092027864	0.0070202239933633455	8.814285115868111e-08	0.034589280481495	0.025926448653036716	0.020146499747447533	5.492167337354568e-08	1.1865690382160836e-07	1.2600436942718935e-07	1.1320978466508372e-07	0.018506308888454774
L-Allothreonine 1	0.8411114398146385	1.61035345888258	1.4228616426604912	1.0529563400858881	1.170451924005305	1.2171520506667883	0.9827124175856292	0.9416504044065543	1.4060436179581273	1.20030718470384	1.0868966585011053	5.492167337354568e-08	1.2160382329545698	1.1096512496669053	1.0313749280402387	1.1247464819568564
unknown	0.022183461648917758	0.033583812071766674	0.042580540202298796	0.029986354534824046	0.023557917582740725	0.024158255021667737	0.03886480850170386	0.01642603616225901	0.04514665998878352	0.03847304132378276	0.026036074675349172	0.009858251218668897	0.032828058218930166	0.031277208451430887	0.029335790019454536	0.02734711861640726
resorcinol	0.026797084686487487	0.034806297521686416	0.0530332041228537	0.051878665379561595	0.02384240895353204	0.02509981425250724	0.051936123559962986	0.015832051355037728	0.06305425062014786	0.06431133893285808	0.031261201193239996	0.01326016145430886	0.038702355968466724	0.03691257191999116	0.04336329212735842	0.033977898727048275
unknown	0.020754133318036588	0.02637458106916326	0.026834811909921617	0.025903682697442372	0.02440826996943501	0.016571709408553806	0.02834067690802944	0.012207686053661015	0.01427111301077366	0.012532818446216303	0.007295760727915776	0.007406395557548147	0.00644197872102278	0.009535637131714207	0.017793512191824668	0.015114024606619123
1-Indanone 1	0.001126834161434847	0.002268522936053969	1.6420595465690296e-07	1.2403096096946285e-07	1.0300695421663935e-07	0.001618350686421187	1.435967206977637e-07	8.814285115868111e-08	1.4547188246584058e-07	0.002044113110679245	0.0015335550083555058	0.0006964607153918474	0.0016988936861968573	0.0013530983912594303	1.1320978466508372e-07	0.0013159631989524694
unknown	0.0014973583671815595	0.0028684984308238876	0.0026170887715527055	0.0022213459167432963	0.0013594187119246733	0.0014476719400830168	0.002669615207430674	0.0012866932255438791	0.0040633379908128694	0.0035749635112330438	0.002639063237379513	0.001246415817743591	0.0022811594949862114	0.0031966880673020555	0.002165419522544534	1.0598245616248259e-07
unknown	0.01228399005635896	0.026755641833984562	0.02504354705154974	0.021583276366830852	0.009713527340410389	0.01941060626427153	0.02483757409232466	0.011915399261404676	0.02792393361029135	0.02144206318327473	0.018193790375649072	0.003981398853053481	0.020001798581867142	0.018753169180326105	0.015937370395521764	0.011862402771526647
thymine	0.010440090032936531	0.01113934429556962	0.008329256369071069	0.00923106050060659	0.006046491300927232	0.006571619192909396	0.019160774845440168	0.00855608148680953	1.4547188246584058e-07	0.008126410669964942	0.005663896516527787	0.004570101503367686	0.006758154209243972	0.0074174216377533575	0.01011989256247811	0.009649068122956305
3-aminopropionitrile 1	0.030962208558974528	0.03071061587275225	0.029374088503774456	0.01769963511502829	0.01902924412976196	0.03478032469556742	0.0690037859891592	0.046821969623411425	0.0014902712299636534	0.0010915257696409268	0.0011685065350104788	0.0004998581340387704	0.0018133654990357278	1.2600436942718935e-07	0.00401584147896215	0.001464491481681836
unknown	0.003105432460777293	0.00671294566372419	0.004820388647064985	0.004904018513583205	0.005383069823511825	0.004983276038337906	0.00465709830457629	0.0036589473925789794	0.0071912722363712475	0.006096417106875515	0.006942038250006732	0.004249063726871797	0.0065645592721640415	0.005681164646350377	0.006465867865607287	0.007444175688841773
Glutaric Acid	1.152934798433259e-07	1.477181596931032e-07	1.6420595465690296e-07	0.03368810160555233	0.028824233635899667	0.03651243962281197	0.03943019326320968	0.024185355772725032	0.029629418548641522	1.3211503226281132e-07	0.03256156141282253	0.012924444528548382	0.02909273556600362	0.02518076749045142	0.0413952128891942	1.0598245616248259e-07
1,2-Cyclohexanedione 3	0.1166677998481357	0.17634513926905304	0.17075460393058078	0.14942268111559176	0.12430586299229127	0.1448558793514433	0.14569670512796776	0.0927911606152206	0.18672518835847254	0.16467229987746085	0.14217728800526486	0.07854894272786755	0.13393318611715904	0.1408091813478722	0.1739921064350915	0.1569723354666956
Analyte 299	0.010502651157436515	0.023120439579038192	0.0211292707579242	0.016776340079732888	0.015733886584196905	0.011144219948853408	0.011185361540255076	0.005466280870888666	0.03448278909266915	0.019951897064643072	0.0279408049299531	0.016190707452878456	0.03858217600587964	0.024391354347480094	0.018523979107058205	0.020410365177540527
N-Ethylglycine 1	0.09858071876454794	0.12036597653596798	0.14897350630053346	0.11701099508783479	0.09277370125300868	0.0887610323849349	0.13132968417452448	0.06881069257112267	0.14324600036525925	0.12243101888419243	0.09602291487982623	5.492167337354568e-08	0.1125261068156045	0.11136727472911799	0.09555088059692411	0.09295911247064281
3-Methylglutaric Acid	0.00401312705749523	0.005437911958835865	0.005260744902422204	1.2403096096946285e-07	0.003924158116620234	0.003219736205249886	0.0040173725027287865	0.00297177750266501	0.004641529015006111	0.004169781126554247	0.0033996610207337697	0.001946379531731747	0.0037363416412255898	0.0033139217333356644	0.003989301388100442	0.004026936888606044
Analyte 303	0.002051584664677443	1.477181596931032e-07	0.003405947044608974	0.0028588187759170185	0.002335012565128429	1.1271698229384444e-07	0.0020121458339254577	8.814285115868111e-08	0.0044667497048759535	0.004167765632862431	0.002562807096164887	0.0021181161205333344	0.004595208425688602	0.0031439648770907064	1.1320978466508372e-07	0.0017177535653299053
unknown	0.1949270509652311	0.22500687571536687	0.2928538064827433	0.22852501087683266	0.18963836135945328	0.17763969272172989	0.24524727284309505	0.13685586809773578	0.28658506636732606	0.24020128390670065	0.18967238953299276	0.0750127264583514	0.2264776164365863	0.2204412680539989	0.17562582564334223	0.1852818825470705
unknown	0.046319856322125826	0.08684621379051376	0.08431964834780134	0.10605851605336546	0.07817713616633604	0.05038315046825494	0.06869451428405204	0.04011406530190409	0.14526380122213914	0.12238300049259682	0.09876841700260856	0.048370454380037474	0.09973818287759315	0.08217333977265812	0.0611941255299113	0.0634106093207829
hydrocinnamic acid	0.0055676705604795285	0.006257477663422702	0.009431453608950332	0.006453143695794464	0.005587095467116138	0.005233289244730608	0.005685157326161227	8.814285115868111e-08	0.007130492401179871	0.005302186885833017	0.005398431843374002	5.492167337354568e-08	0.005086440038016521	0.00655648244359258	0.004741713048514793	0.005034437357983756
unknown	0.003887704529208206	0.005741996404810075	1.6420595465690296e-07	0.005575819949418833	1.0300695421663935e-07	0.006541503570520707	0.004986489624840895	0.003389650919923833	0.005417261085088395	0.006163641474803063	0.0054770132385634	5.492167337354568e-08	0.006641489236057786	0.005141091582528698	0.003945151261779339	1.0598245616248259e-07
beta-Alanine 2	0.04895353496595598	0.03760534471640653	0.05807748146200551	0.048877815418063374	0.0387524762818945	0.04107058568753406	0.03723414637751942	0.035381776099466994	0.03802410611850314	0.029103567709755106	0.03376690188218295	0.019572666161075777	0.035256265495725504	0.025384835328063213	0.027166841139630606	1.0598245616248259e-07
unknown	0.05798495506558155	0.08176884630791675	0.12879025882730774	0.1035411959337847	0.05482140835885329	0.07475032536513994	0.06555927411825539	0.03886995642021748	0.08561680796025832	0.057727670741733475	0.0680943252273935	0.02600700230432488	0.06416477625667916	0.08579459368567562	0.04806762039024727	0.05459096543615116
unknown	0.02503158573505695	0.028296698030897363	0.03995622269248847	0.02851547645951021	0.02290681869657779	0.022973921075569	0.030055090212134875	0.017248417514741633	0.03474090452185586	0.02839984836349282	0.0231692288782759	5.492167337354568e-08	0.025842236831223817	0.02720922673389382	0.021531922744063077	0.022954003443979003
L-Threose 1	0.06273437209732936	0.05411933212552242	0.05658576165755667	0.020098891412427863	0.0550925238154144	0.04780802544072761	0.031181168998238494	0.03501912763181706	0.043630404115217174	0.04051841914011601	0.034246821020038384	0.023874439529446515	0.029822172905126804	0.041639076450598146	0.03721832668972484	0.04395100247559595
3,4-Dihydroxypyridine	0.004752044690609312	0.004100938320908018	0.0054980721363130985	0.005128933157431205	0.003884627660522372	0.004236657253396693	0.004469354701011173	0.0029477937670864852	0.005527731238460785	0.005113655776994755	0.0035723696444176028	5.492167337354568e-08	0.004468149019177715	0.00467940122930521	0.004075255494682838	0.004036666513084378
Analyte 316	0.01459588997544079	0.012598216557318988	0.01779186315624726	0.014655320632147951	0.011766920430127753	0.01316931175851783	0.014715751483553044	0.009669025583691128	0.016479945589607758	0.013850609694852481	0.01109167385877602	5.492167337354568e-08	0.013459550792368333	0.013790986641341168	0.011133894650679054	0.012798403046859577
Analyte 319	1.152934798433259e-07	1.477181596931032e-07	1.6420595465690296e-07	1.2403096096946285e-07	0.0015002407489680227	1.1271698229384444e-07	1.435967206977637e-07	8.814285115868111e-08	0.002639635617034988	1.3211503226281132e-07	0.0017629553649195558	0.0012266537495809252	0.0017081668560554083	1.2600436942718935e-07	0.0009846163342258172	0.0013290680482940381
Erythrose 1	1.152934798433259e-07	0.06840124853483084	0.08256440923427626	0.06167804661917945	0.05627688278517936	0.06531633221967834	0.07808416668346203	8.814285115868111e-08	0.058157095753525664	1.3211503226281132e-07	0.05370924599096269	0.027777586269181632	0.05880095644637024	0.06241805854752591	0.04954391421170351	0.058055684376747685
oxalacetic acid	0.017387179108212292	0.00973845830133933	1.6420595465690296e-07	0.010335416441807521	0.010515947862392095	0.012274621132146194	0.018374206126132407	0.014474521699601567	1.4547188246584058e-07	1.3211503226281132e-07	1.0852805037250088e-07	5.492167337354568e-08	1.1865690382160836e-07	1.2600436942718935e-07	1.1320978466508372e-07	1.0598245616248259e-07
2,4-diaminobutyric acid 3	0.005979100720794832	0.0046428013262985205	0.005802622101954841	0.00571381110412771	0.004085426457544126	0.005055355604414536	0.0060110736593658115	0.00427709320775481	0.005289486562771716	0.0038192508609352486	0.00398333479704467	0.0018508454326804436	0.003942921761155266	0.004987836417385092	0.004349343564574689	0.004980804698768576
unknown	0.04023153481835882	0.05414316821438782	0.011980935480343347	0.02405723956651614	0.06657886944513691	0.03099735729146812	0.023706699282911466	0.05979761786347356	0.007354871923772799	0.011442631080726845	0.01932428941552611	5.492167337354568e-08	0.019365818165241633	0.00763556834790363	0.02036015880789793	0.0462672010070105
unknown	0.18986043339236366	0.1924221658892406	0.24767453824672842	0.18647401227521926	0.15005294009741849	0.17208767707291156	0.2172218411030112	0.13863767945171213	0.22476578165219216	0.19157913548704664	0.14995280123188406	0.07122842212499775	0.17694577094143207	0.17463954416659314	0.15017027691508297	0.15447634105978525
Capric Acid	0.039740420946088366	0.035558305593668085	0.041489041470532464	0.0334248387174622	0.03328317138087378	0.034561947529067105	0.0412536848867535	0.02976593950365731	0.03313926370975398	0.0293560294305953	1.0852805037250088e-07	5.492167337354568e-08	0.02858959753032656	0.02983294919004979	0.019889738569861218	0.029515406766539288
Aminomalonic acid	0.7736470363377581	0.8588194354204771	1.1240019402771668	1.1253048908372159	0.7042051380264648	0.6808792357822248	0.7024597960191973	0.7052332658704504	1.0865547061683332	0.868171033754528	0.7205531195260279	0.49284927805009504	0.9618305113773629	0.7458848395195891	0.4440979302740049	0.4960884169080598
unknown	0.4795200825442809	0.5927109196154622	0.6494300901480887	0.5726566809139442	0.5078470342194502	0.5363789118470763	0.565526000668416	0.48375326711714556	1.4547188246584058e-07	0.5580703317825018	1.0852805037250088e-07	0.29286143233937156	1.1865690382160836e-07	0.47794321252944943	0.45401975196880956	0.4699979959429362
N-ethylmaleamic acid 2	0.042088530116133595	0.06853800551100628	0.05511724636025247	0.05681101038946039	0.03653153584712055	0.044706166174104674	1.435967206977637e-07	0.03619481726974792	0.056230769841843	0.05168183841025193	0.04678300079953992	0.02660366992933376	0.039111785378475136	0.051173326829000325	0.045681398277875145	0.03813664101362633
unknown	0.008297923841261432	0.010825830139610226	0.012323357282404196	0.022227538301310325	0.007850791667153276	0.01045690459651442	0.012436494048879044	0.006886081148429784	0.02081977216264333	0.01748386551330572	0.013976225521321071	0.0043813425771919825	0.014001856896422376	0.0135248736410082	0.00758510203926327	0.007336584909361331
Analyte 339	0.009673623496033392	0.006281761316264489	0.008132360562552936	0.007291904920558829	0.005569132860765998	0.008959235314533374	0.0070357911102469	8.814285115868111e-08	0.00659887164897207	0.004362020576176825	0.005445302395128627	0.0035132485585335485	0.005968879477497512	0.006542857280817151	0.00619481174806407	0.006854687228945173
L-Malic acid	1.152934798433259e-07	3.1541180241583846	3.0083181191614674	2.8192032638432676	2.698881306233954	3.5002588074442333	2.721926796229612	2.8102191387667586	1.8058472168038544	1.8215124410581476	2.9619305831345377	1.5160495720728637	2.809344741223538	3.2136265572864735	3.18983784026872	1.0598245616248259e-07
5,6-dihydrouracil 1	0.007363474274027018	0.011012623610852295	0.010913663560331155	0.010587831943036892	0.011635725123229131	0.0093260800936594	0.008394544270851578	0.006805669214656685	0.006457449638577415	1.3211503226281132e-07	0.00748787683971193	0.005757540255967624	0.00661930991416043	0.005422794097336598	0.0075621460096627225	0.00951398675980948
unknown	0.011731051991420506	1.477181596931032e-07	0.009743969707873687	1.2403096096946285e-07	1.0300695421663935e-07	0.006667673408768473	1.435967206977637e-07	0.007694447294241322	1.4547188246584058e-07	1.3211503226281132e-07	1.0852805037250088e-07	0.0032989181627146058	0.008095361728858715	1.2600436942718935e-07	1.1320978466508372e-07	1.0598245616248259e-07
nicotinamide	0.3931578774643302	0.3065341752728272	0.3570689456443489	0.3635210615436006	0.3970709937976611	0.3396369415441318	0.25186364820537305	0.31750850240166817	0.5541526803887779	0.4974769553548552	0.47890489463005514	5.492167337354568e-08	0.5940988840192012	0.4807658655592525	0.2884769680469755	0.3927207338038609
Threitol	0.013381309517153469	0.008768888388300708	0.014480422152922407	0.01080260497321622	0.01297657471770757	0.012972035799922984	0.011102752436491423	0.009518920939297779	0.012464934660883316	0.008067963078285181	0.009900174967869926	5.492167337354568e-08	0.015570390698908579	0.010382370038470404	0.006745621916251799	0.010015744089319862
unknown	0.004823640435893587	0.005226272899439295	0.006974074428628225	0.005845590297741019	0.003988681211516369	0.005270377758348585	0.005091620373981745	0.0039303329823630806	0.0052222527698097465	0.0048009594607734815	0.004745793957949438	0.002283360373240479	0.00451386114862535	0.0047081462111635665	0.00411567434478026	0.004695176838470648
unknown	0.07619051095469712	0.0897863213551847	0.07845068183214043	0.04655107118402267	0.08186484893010665	0.07010130102315056	0.04785463485353832	0.06491214873558858	1.4547188246584058e-07	0.04625332712359817	0.059088606661693896	0.04635295917115424	0.05246453920165868	1.2600436942718935e-07	0.03587376449182665	0.05201670179899406
asparagine 4	0.19815808212101185	0.34709170351345964	0.2504253418265555	0.23272857356298163	0.31057054270118983	0.2925664432963762	0.1428861609911541	0.2465453507162854	0.28186649859163815	0.2485190878492252	0.25630797121481363	5.492167337354568e-08	0.26455615542794336	0.21796845886834432	0.2294423022625679	0.3250142153912539
3-Hexenedioic acid	1.152934798433259e-07	0.02133745493455861	0.026012655365179587	0.017228146457970907	1.0300695421663935e-07	0.036885317494298124	0.007261721261153095	0.02213487053720267	0.02018341192646289	1.3211503226281132e-07	0.037922827460886606	5.492167337354568e-08	0.030207468917696753	0.049135921275328585	0.03202682060612143	0.030773427221240327
methionine 1	0.7599223219643947	1.030233663148023	0.9110068703526345	0.7011826604355579	0.8266894158549999	1.0021733895056453	0.578616430432692	0.8070976550714323	0.8967821600600362	0.7474368808725409	0.7926979468724173	5.492167337354568e-08	0.877774084680035	0.8281063766688015	0.6949145440270308	0.868877012385881
aspartic acid 1	1.579868098709485	3.557481475157527	3.183236009444342	2.8466342612486764	2.6300644356350737	2.129110952372701	1.8183461002829078	1.515054010461165	2.8515003781332604	2.2637046238166185	2.524706420791185	5.492167337354568e-08	2.568335390875776	2.3487065794878794	1.7343498777838067	2.0860258331208708
trans-4-hydroxy-L-proline 2	1.152934798433259e-07	0.002167418674738648	0.0026018997207469417	0.0016050691620356973	0.0015687753497640046	0.0016444305781994255	1.435967206977637e-07	8.814285115868111e-08	0.0026378025627548127	0.0021367853972466093	0.002129413285575484	5.492167337354568e-08	1.1865690382160836e-07	1.2600436942718935e-07	0.0018456333514961115	0.002112440932131362
oxoproline	11.936110608572312	20.26796057632714	18.93751851299597	17.50611414208815	15.05018217269905	13.29952937715792	12.687126613196302	11.248078302898989	17.802007329052564	16.383233764362735	14.526183742678663	5.492167337354568e-08	16.4121788808523	15.298341626873537	10.847810398888573	12.159236991328749
Cytosin	0.016585239821978178	0.006279509165516332	0.008575992359080287	0.00767531909967138	0.007617198607614259	0.012681634164079924	0.015215078538685936	8.814285115868111e-08	1.4547188246584058e-07	1.3211503226281132e-07	0.003734526952368298	5.492167337354568e-08	1.1865690382160836e-07	1.2600436942718935e-07	0.003168865009537745	1.0598245616248259e-07
unknown	0.012163876835838677	0.011504415120791305	0.011895942355671176	0.013280684566119208	0.011111717793031344	0.01659130975619317	0.00896674157155632	8.814285115868111e-08	1.4547188246584058e-07	0.010869064266938422	0.010404709320433917	0.006383545071549129	0.011420417289455836	0.01215816184111228	0.009339296523564706	0.012279608839792611
4-aminobutyric acid 1	0.36365996321049593	0.5896973671880978	0.334822436258557	0.2592491004104978	0.28099037196881593	0.3264103649321654	0.21523519333156546	0.4095417882535768	0.20980774606997057	0.25724289484247315	0.25240568925583684	5.492167337354568e-08	0.3497168617151877	0.22640229310650264	0.19326942442449443	0.3451707814546409
unknown	0.09493266872607639	1.477181596931032e-07	1.6420595465690296e-07	1.2403096096946285e-07	1.0300695421663935e-07	0.06345566273295615	0.062247460619918774	0.12439667760059549	0.004677849490138557	1.3211503226281132e-07	0.005967318672821649	5.492167337354568e-08	1.1865690382160836e-07	1.2600436942718935e-07	1.1320978466508372e-07	1.0598245616248259e-07
unknown	0.30314320935890693	0.05569042333772969	0.059532153829706856	0.06889291743712705	0.08218444472497612	0.20484438221924933	0.2804194295182515	8.814285115868111e-08	0.059333042413089974	0.08728623202382113	0.03626365913085546	0.03537956835712544	0.046513135495246036	0.04348379052757169	0.10580039392738574	0.12248008450250139
L-glutamic acid	0.2803123793377642	0.29920764116937415	0.3912131874145302	0.35439678406415415	0.3278578500649493	0.32677242407628015	0.12694023676211233	0.18446088105071423	0.2542051650698355	0.2862763661612486	0.2850158414710035	0.11050018844281917	0.34035014771245964	0.42118827508467127	0.23082978321916667	0.31457546743967635
Analyte 368	0.002911028294781621	0.04661475740297619	0.05234699111459522	0.05786821721041443	0.04161216091799429	1.1271698229384444e-07	0.027944663406969314	0.03640173491508157	0.057300001476702445	0.04458241161941849	0.0532750659594412	0.027734554625764418	0.025183130493968222	0.03302484627032027	0.02766560860083797	0.06073086941232858
Analyte 370	0.007208049844107407	1.477181596931032e-07	1.6420595465690296e-07	1.2403096096946285e-07	1.0300695421663935e-07	0.010194773473353621	0.0061952560106767595	8.814285115868111e-08	1.4547188246584058e-07	1.3211503226281132e-07	0.00800134349627253	5.492167337354568e-08	1.1865690382160836e-07	0.007674414836766252	0.006209622375900422	0.007848927632137868
Maleamate 2	0.024904849807538723	0.023820878580046403	0.030420957527566135	0.026048821830480254	0.025042406531331197	0.031025543476706535	0.027042350104788233	0.020902522312766653	0.029567807406778515	0.021322888276158868	0.01919821646945804	0.009054449371574328	0.020617039055678594	0.02422207241389302	0.019634217960715863	0.024373540370957812
Analyte 372	0.02242506107182743	0.013186146407827963	0.018351423131344816	0.018003152529182317	0.015542150285197526	0.02100250988755051	0.020251070989752748	0.014534394869044133	0.027848956696421266	0.023860668430583102	0.02256880776595304	0.010630340512817436	0.024117453581136972	0.0249880729576771	0.019340158924444864	0.026081180125405796
Benzoylformic acid 2	1.152934798433259e-07	1.477181596931032e-07	0.008097989437782829	0.004548188264827752	0.0032029785644623007	1.1271698229384444e-07	0.003035099670604393	8.814285115868111e-08	0.004606765306138262	0.002972492590404825	1.0852805037250088e-07	5.492167337354568e-08	1.1865690382160836e-07	0.005402905624086077	1.1320978466508372e-07	0.0030843718305733924
Threonic acid	0.0025097693424660774	0.0019223112552090738	0.002100092450403307	0.0026532076073751245	1.0300695421663935e-07	0.0025410422300062366	0.0020334573554455816	0.002578442167162427	0.0016819991000121444	0.001658588875889635	0.0015228390782474567	0.0005982653743613317	0.0019082806174764478	0.002423291819297491	0.001015531898779917	1.0598245616248259e-07
Analyte 376	0.013837851262854334	0.015514722012075228	0.017576105109751095	0.013750756817370447	0.012598214992874735	1.1271698229384444e-07	0.015824912647047294	0.012689838796246633	0.016102663991029834	0.013863582848757498	0.010707395875222176	0.005060504604924099	0.01260225754012988	0.012562968274022755	0.010983345068604697	0.01287351771720781
creatine	1.5100576471486113	1.0692405475666351	1.1334621731241517	1.2649133514268744	1.147849573110259	1.4087881225236962	1.0348381665091688	1.1855259081612435	0.5206458974379315	0.3939654117422904	0.37434399399917634	0.2667839117335589	0.39070422600127097	0.3763211963652234	0.5286921634575505	0.6110901046589013
L-cysteine	0.5198199569275176	0.6690811943971174	0.6099667916739641	0.99945270181467	0.5340082792262241	0.5397420101744741	0.6044669049838208	0.46694643163772265	1.1551633576911255	0.9353332287422661	0.7596873099531597	0.4557420959945107	0.8757895435361223	0.6386005607749234	0.3660474444170002	0.4131983733227352
unknown	0.017294081128937235	0.01478066169649627	0.01539950095604628	0.03172503165294421	0.014909690853318967	0.02412792153585805	0.031983227142174206	0.020971175233745344	0.027092630738301583	0.02567327558148176	0.009169122528885642	0.01108369689636722	0.020156281458399695	0.013826943727769778	1.1320978466508372e-07	0.01894996232501639
dibenzofuran	0.016862652497163958	0.01733713527907528	0.02305270088405055	0.021203747642691506	0.018027197860102786	0.02241856913025053	0.020496828472192752	8.814285115868111e-08	0.023660094655025686	0.018311406962240363	0.013956585993757768	0.0063665209922562655	0.017020269368571733	0.0157775087626283	0.014016311658629394	0.015153237719942316
(2R,3S)-2-hydroxy-3-isopropylbutanedioic acid	0.004430085927348618	0.006634203616800321	0.009856323037031775	0.011011589274814182	0.006334633845455787	0.010238220612705963	1.435967206977637e-07	0.008334216063706061	0.008147303406034418	0.00770178580825746	0.006726081198249457	0.0028092293503094753	0.008836451795786677	0.008255360332838095	0.005505763350672024	0.007975568560385051
Analyte 383	0.29335094478521906	0.22274278818241383	0.23741078960075357	0.2625804146694259	0.28299430884464005	0.29586594064592886	0.22622152713789015	0.2725367617315327	0.23020606881933334	0.23881494442849835	0.2217168925372294	0.16314157541738034	0.24066488448572207	0.21729632006072733	0.1986624766627058	0.26913825558120913
unknown	1.152934798433259e-07	1.477181596931032e-07	1.6420595465690296e-07	0.011585483770834537	1.0300695421663935e-07	0.012627910642687	1.435967206977637e-07	8.814285115868111e-08	0.009969809074912192	0.009271585987968413	1.0852805037250088e-07	0.003016063347576163	1.1865690382160836e-07	0.009398415082249093	1.1320978466508372e-07	1.0598245616248259e-07
2-hydroxy-3-isopropylbutanedioic acid	1.152934798433259e-07	1.477181596931032e-07	1.6420595465690296e-07	0.03226063737479141	0.018245312395176374	0.025510544000756384	0.03386150841598546	0.028839292229415534	0.029427498419126383	0.03100498302901071	0.02702444246477942	0.012960607888819647	0.027514967555627292	0.01725095613690576	0.028327151667226665	0.02836859295172138
unknown	0.013690278404951963	0.008884302570742717	0.0139950118887562	0.013227787212474106	0.010422312042706177	0.015600152529629846	0.00808004762760308	0.011560326145585852	0.011865443133422226	0.010639677816789234	0.010358356706651032	0.00463339586288806	0.012632680860344992	0.013504211275249929	0.010721724437461373	0.008959825258024473
3-Phenyllactic acid	0.04805054696743291	0.059122441744360425	0.06738492740797862	1.2403096096946285e-07	0.03623308376702128	1.1271698229384444e-07	0.04507875298260904	8.814285115868111e-08	0.06813968735590124	0.056073457929804275	0.04594744111246727	0.023924465386488368	0.04547923538828281	0.048371099671680094	0.04605529999326719	0.041257401208700646
3-Methylthiopropylamine	0.017479948845229434	0.013522688336678171	0.015602287651187732	0.012417201841944	0.011231420137448675	0.019303020638479457	0.009161747793594192	0.014627400048230911	1.4547188246584058e-07	0.01017597599055772	0.012661911955590549	0.007089175042283336	0.01154533887932455	0.015160121204355217	0.016218954178189696	0.010263757866374795
Phosphoglycolic acid	0.008825981960429295	0.015481097665975083	0.016240343893344753	0.00911854544412147	0.008381110095068365	1.1271698229384444e-07	0.015463188489044684	8.814285115868111e-08	0.007728684452198337	0.010418486195889375	0.014721019919728363	0.002077469778672952	0.013805421056270164	0.011973967666535943	0.005021617059881528	0.00986362960545725
unknown	1.152934798433259e-07	1.477181596931032e-07	0.002878526708882792	0.0026674561268185846	0.002451793816814243	0.003264057742386515	0.002259888219543912	8.814285115868111e-08	0.002862590003704729	0.00225559920637317	0.001919752480561462	0.0010823679558168745	0.0022515592463539513	0.002807624893003836	0.0015207721716679636	0.0026718645815019147
beta-Glutamic acid 1	0.1258182843417746	0.1008750173379367	0.17785396658354907	0.09548705989959327	0.10838750209936726	0.13802317040570206	0.07321219972984687	8.814285115868111e-08	0.23037532155494364	0.13506269092439976	0.10873692698135987	0.0578734184207768	0.0761914915840698	0.11575730151712975	0.15263739628951425	0.1461512221906731
Phenylphosphoric acid	0.3819324310472771	0.18164563723661512	0.4218073056356611	0.17417665303530153	0.2408684695419112	0.27048635569341045	0.13722157255571116	0.25448434936439274	0.21452462246362206	0.19350083490045342	0.17062328129077203	0.09474754025293464	0.17478054610409902	0.29569379315217686	1.1320978466508372e-07	1.0598245616248259e-07
3-hydroxy-3-methylglutaric acid	0.23502262680788377	0.16274698707110313	0.18843984779284403	0.1839131605279529	0.18045514937212354	0.22097250866448714	0.13337689359502017	0.20199009324015554	0.07689883220085146	0.06867315591385459	0.055382574194401846	0.07842773213171926	0.04946367223366266	0.07126455074832326	0.16921315454863955	0.1499330809767142
Digitoxose 1	0.008983119014764042	0.006042011711553186	0.006909255047090591	1.2403096096946285e-07	0.005387242950397672	0.007020258648462819	0.0057599050452753365	8.814285115868111e-08	0.004574578837934397	1.3211503226281132e-07	0.004521358354734518	5.492167337354568e-08	1.1865690382160836e-07	0.0029286643141431487	1.1320978466508372e-07	1.0598245616248259e-07
D-erythronolactone 2	0.011762239523017453	0.014606448245469705	0.01348497287587221	0.011987701136190479	0.011875073888512156	0.016203935555495368	0.009533199557806758	0.012336522781854358	0.01567279349273221	0.013026542674079733	0.014134182631740187	5.492167337354568e-08	0.01353831484665044	0.012588561971231536	0.014347913467315381	0.015868189437360534
unknown	0.0017316151441435976	1.477181596931032e-07	0.00263021023656	0.010168479561582395	1.0300695421663935e-07	1.1271698229384444e-07	0.003984644238200202	0.004176114389450528	0.011523899851044121	1.3211503226281132e-07	0.0036836366107180674	5.492167337354568e-08	0.006345821025714241	0.00624897160099887	1.1320978466508372e-07	1.0598245616248259e-07
unknown	0.01802793380762992	1.477181596931032e-07	1.6420595465690296e-07	1.2403096096946285e-07	0.004684651156869854	0.012630739292181092	0.013577867493162955	0.021780318549546762	1.4547188246584058e-07	1.3211503226281132e-07	1.0852805037250088e-07	5.492167337354568e-08	1.1865690382160836e-07	1.2600436942718935e-07	1.1320978466508372e-07	1.0598245616248259e-07
unknown	1.152934798433259e-07	0.006624467997939652	0.006848204130941456	0.007741848057569748	1.0300695421663935e-07	0.008506581367950121	0.013763117175323266	8.814285115868111e-08	0.023908362506258312	0.014021653555194568	0.0419408713912353	5.492167337354568e-08	1.1865690382160836e-07	1.2600436942718935e-07	0.019635722214608374	0.017821217925788797
ornithine	0.007240387514205701	0.009177238153970238	1.6420595465690296e-07	0.01286315608771389	0.011461305715344506	0.011135992450317466	1.435967206977637e-07	0.010605842174939718	0.009996806322234066	0.007688261271279363	0.007029766575561013	0.007915494775461059	1.1865690382160836e-07	1.2600436942718935e-07	1.1320978466508372e-07	0.006623132764606427
unknown	0.022098347097822525	0.02938818282777882	0.03114949002532154	0.02623309435151133	0.027352994917681082	0.029668246372742277	0.02478871986248085	0.023991181840545373	0.030955328263640038	0.028073326307738553	0.02894358488001295	0.014868019571100588	0.02993780162277794	0.02727553441755987	0.01980996833655387	1.0598245616248259e-07
glutamic acid	0.554241763169765	0.9553466881408084	0.8692141296626097	0.8630419653457356	0.8084135107787755	0.6846053416746144	0.48845589393369676	0.6057287140412378	0.7760451928812369	0.7765723001362682	0.702745699336068	5.492167337354568e-08	0.8692892549087381	0.7502368494258645	0.4884474959071759	0.5769195575085345
thymidine 2	0.030740611694418565	0.02640727115302206	0.027535670496292648	0.02538801842358671	0.024070284166226266	0.035393465544184974	0.020274422066934573	8.814285115868111e-08	0.022912396319427843	0.020305394742339333	0.021383959660253263	0.01154407567163899	0.022300832101240405	0.024330745540537282	0.019465226800416763	0.02640856962118639
phenylalanine 1	0.7214445018562476	1.058845653740261	0.8838065614150613	0.6787929477189623	0.9218834386489437	1.099099168401022	0.49444781270139626	0.8562683172582013	0.7507177510759132	0.6781477398531773	0.7515895238958257	5.492167337354568e-08	0.8955921720774284	0.8013277823268125	0.6462538251785654	0.793500122459169
toluenesulfonic acid	0.13353961086355481	0.1940763254164144	0.18526271960156873	0.18016645315947735	0.20341221028715192	0.2105015552420042	0.12945169143367627	0.1835425509424856	0.20279411969974181	0.1587266124658174	0.1620480773026837	5.492167337354568e-08	0.19545430803005037	0.15950366751937928	0.1086846520728229	0.1596479007341108
unknown	0.004142397935871577	0.004749558838751499	0.006103321192876363	0.005536454697576962	0.003967749083792059	0.004536327758104646	0.0046763324959242306	0.0037927355783252837	0.005251432095368609	0.0045236465572880726	0.0040886398072943544	5.492167337354568e-08	0.0048040080495692404	0.004844314619614177	0.003887971449607508	0.004428449644221442
creatine degr	0.006364264617284337	0.0004046606699873434	1.6420595465690296e-07	0.0005448069216625518	0.0007633097807868459	0.003854032096749528	0.006145833823654069	8.814285115868111e-08	1.4547188246584058e-07	1.3211503226281132e-07	1.0852805037250088e-07	0.0007082629321502648	1.1865690382160836e-07	0.00030597810287605115	0.0014812298525525563	0.0018056144055878442
phloroglucinol	0.012911349632336729	0.017237209731508107	0.012853286354254789	0.013805768713779244	0.016719971388204177	0.016959850757668416	0.013411329856812074	0.01624126621718077	0.009518153076604247	0.010393776248157384	0.010819302873551049	0.009834144087895402	0.011034948383151033	0.011040738167071892	0.009003961537744472	0.010222036172041652
4-hydroxyphenylacetic acid	0.004853035541058567	1.477181596931032e-07	1.6420595465690296e-07	1.2403096096946285e-07	0.0017120572543707366	1.1271698229384444e-07	0.007337671334898719	0.002571623100727731	1.4547188246584058e-07	1.3211503226281132e-07	1.0852805037250088e-07	5.492167337354568e-08	1.1865690382160836e-07	1.2600436942718935e-07	0.004433917610088051	0.003621655428486062
allose 1	0.013741193382289341	0.019372688763710427	0.01681699599273749	0.011958581859889291	0.023113871514702292	0.01872633300869721	0.01040315617876449	0.021841405492094557	0.019625076185809637	0.016902567751780503	0.01307578266329755	5.492167337354568e-08	0.007876960414885812	0.012725733712981989	0.009772118440355517	0.01783693417494107
pyrophosphate 3	0.052461730571781176	0.04682323457721202	0.051243222583034174	0.052879529053885835	0.04087509734757727	0.07518961078321311	0.03538883555375076	0.06223612486769507	0.06406467307529837	0.05999797390752761	0.06144282426238677	5.492167337354568e-08	0.06141886268477843	0.06684723649168159	0.05013949737124029	0.05877749450363316
Analyte 429	0.025635400704672462	1.477181596931032e-07	0.008061022572240695	1.2403096096946285e-07	0.007260879680503637	0.015731372971914463	0.012072017977602163	8.814285115868111e-08	1.4547188246584058e-07	1.3211503226281132e-07	1.0852805037250088e-07	5.492167337354568e-08	1.1865690382160836e-07	0.007034664323913188	0.008908420083129396	0.01149333725668786
xylose 2	0.008258913561017206	0.006575909235657104	0.009008782579993177	0.006489859637053984	0.008681909042564832	0.008295534380277827	0.01178092117012349	0.011874496045098513	0.04189287682353177	0.042530349176825986	0.012971835468543759	0.00977268560826651	0.010641095569641875	0.02238003969109427	0.026598285337696623	0.011065485487974529
lauric acid	0.04863974526198165	0.035941253898929194	0.03721435792114085	0.029084602936965687	0.03582905378674732	1.1271698229384444e-07	0.030054603162063553	8.814285115868111e-08	0.01274920137497092	0.012793542779204848	0.013364669147561205	0.005879608081070096	0.013677723204776775	0.02064432291991693	0.005823517025903596	0.011612133505894389
Lyxose 2	0.04250657825125177	0.025901615356777676	0.025099196939749994	0.01843474741440743	0.030155976915964756	0.0440822091216302	0.02421141576944413	0.03951069607660991	0.03786345033690215	0.03324794577762452	0.024089118505086687	0.022397643686430265	0.01835985600338307	0.02852884016922631	0.02238059693783289	0.022616094003053505
Analyte 434	0.00776109309283624	0.021986766089917373	0.022891487399104633	0.01258002649417027	0.010861544457406516	1.1271698229384444e-07	0.022006761653450547	8.814285115868111e-08	0.008291517608083566	0.012269482622991146	0.02224402866619427	5.492167337354568e-08	0.023917120880018395	0.016387019402232732	0.0050972276784515755	0.014442052136558662
taurine	0.8307473303359166	1.094395034786979	0.8647227046691204	0.8063467397095486	1.1611360692327573	0.8100730120046952	0.7857606662686376	0.9620420047092324	0.991268215810675	1.1572730052386322	0.8912384543618107	5.492167337354568e-08	1.0087997907972526	0.7347961776123175	0.9930936117410324	1.1746855220739882
ribose	1.6352429440438734	1.5158636474629175	1.59942594578586	0.9755188545422347	1.2905797909192132	1.7916997905987644	0.7472973496436311	1.390894671465192	2.0314570542725985	1.7447800672923974	2.445307380129746	1.4189609847334717	2.313003620937176	2.5923303481754143	1.7372704346613013	1.8923307262743214
Ribonic acid, gamma-lactone	0.0074865145722967565	0.0019544396793487423	0.0016403537653087129	0.019299273757302737	0.010564269846726055	0.010532348638336795	0.008346888644978666	0.010959474582700704	0.017452070671879774	0.014657262919143259	0.012609311082280717	5.492167337354568e-08	0.015028900582443128	0.002995527028249902	0.002006399905424208	0.0016597161091447036
phthalic acid	0.08926233190299368	0.05818162919477236	0.08404843341637253	0.07318984257793743	0.06832641970578997	0.091882770216674	0.07469076158200583	0.0883877348571408	0.0639887256251378	0.053176879967947316	0.03970694113864156	0.03811201392915283	0.04504987936655109	0.06527345860841328	0.044400968155716015	0.05235732921537181
glutamine 2	0.03421889401971882	0.02136053424344917	0.01992068000724859	0.00989867982532729	0.020975092578316857	0.02806725326042283	0.01157668644764182	0.023618736854104254	0.013874800650258229	0.010136725255328938	0.011057542799322398	0.01138899889618093	0.013981430198979414	0.01820222494848243	0.008006421335022627	0.009194577387066687
Analyte 445	0.03882851103906354	0.01692105897175434	0.045322705507305966	0.007087433864973458	0.031068362934710173	0.022864261962005628	0.009218539760821497	0.013871730171762837	0.012743057630561633	0.011558327369465233	0.020009088859758828	0.0072576104901314244	0.012247672856416597	0.03065438107765679	1.1320978466508372e-07	1.0598245616248259e-07
xylitol	0.07210922544633533	0.06570642146245867	0.07749620010265078	0.03217804177942656	0.06292244907942983	0.060568380009660014	0.03505157132895044	0.08054806086886791	0.0811838628268759	0.0839365860169302	0.07527565142777742	5.492167337354568e-08	0.0866312604796488	0.08074741673293924	0.05437500955339566	0.07704333888774995
Acetol 3	0.02329039026199779	0.026005432285715873	0.0330695591374021	0.019925192299418387	0.026702973376640043	0.030369113839273324	0.03429862513882367	0.024254753303461267	0.03137592601504153	0.02610763283507151	0.023481857290902478	0.012446180961192077	0.022375226216564605	0.02296553286352165	0.020694493069912667	0.024842271313023488
Biuret 1	0.003911918310973063	0.004325242283343201	0.0031787806668712626	0.006204927429357466	0.0036703689678543876	0.005218791653761694	0.005995755157700182	0.0049452133884077265	0.00648532650226323	0.005280223501169132	0.004737866348329598	5.492167337354568e-08	0.005694969534142612	0.0037296522278933643	0.002920227597542485	0.004321085857016513
Methyl jasmonate 4	0.07390491537210139	0.0906102012016966	0.09906136567690671	0.13262064094142204	0.10305186909222087	0.12158607472530283	0.08552865549316115	0.12217867095640382	0.16635163925357152	0.16360663094220326	0.15704870917486055	5.492167337354568e-08	0.15655933338746242	0.15777408405790036	0.11368286110881434	0.14915976337613376
alpha-Aminoadipic acid	1.152934798433259e-07	0.010552256659045762	0.008406724817141964	0.009056068549949848	0.012995632733832026	1.1271698229384444e-07	1.435967206977637e-07	0.0058655605865846885	0.004667836899302867	0.006829035876995483	0.009813334304578394	5.492167337354568e-08	0.00697300887721664	0.00616124082370241	0.010431951954510856	1.0598245616248259e-07
Methoxamedrine 2	0.17394106934242243	0.14547479101001504	0.2477095275946636	0.16088404807566856	0.13814681941324483	0.14210811249356714	0.1945244223556015	0.15356159484681633	0.24746451967248428	0.20471757367785448	0.1777644606165818	0.0802295850750369	0.17040919101146412	0.23135228519291104	0.14181049130239534	0.15920453084016511
beta-Glycerophosphoric acid	0.1848689024190424	0.15012492863745353	0.2881527848423101	0.12301320501873789	0.1664922555864587	0.14165447122192443	0.15377849520533096	0.12109169611149045	0.14898329036407848	0.14152952382759926	0.122838257402837	0.08536539743827118	0.11830430819065783	0.18053278662607675	1.1320978466508372e-07	1.0598245616248259e-07
unknown	0.0024278113805811076	0.0032474644088320765	0.005235721569246215	0.001766813865577554	0.0030814380455728018	0.0027404751626447176	0.004319885785311592	0.0006588030208377149	0.004062020601787703	0.002624238104809862	0.00932462662189755	0.004328489278629478	0.01576217722507933	0.005166577141659241	0.017185286920979818	0.016883566024604515
fucose 2	1.152934798433259e-07	0.0216336295691497	0.022075915022977316	0.018832732454621335	0.025138599844574422	0.02780249642039464	0.025728723821088803	8.814285115868111e-08	1.4547188246584058e-07	0.017817075646085024	0.019474613318909793	5.492167337354568e-08	0.024166317645279777	1.2600436942718935e-07	0.0292344127694098	1.0598245616248259e-07
2-Amino-1-phenylethanol	0.03780605103245193	0.025375423704806555	0.021692045003313284	0.024260787100524595	0.020404122724968183	0.031203397205729184	0.031339180579297944	8.814285115868111e-08	0.009520703991199949	0.00805573430385299	0.01051677465632882	0.00993201789121874	0.008726361876146026	1.2600436942718935e-07	0.005027186516620023	1.0598245616248259e-07
unknown	0.0060825527428791	0.0019488239089381703	1.6420595465690296e-07	0.0032348725505397993	0.003874735149374507	0.00567849882345341	1.435967206977637e-07	8.814285115868111e-08	0.002410935633813379	0.002690965808950079	1.0852805037250088e-07	5.492167337354568e-08	0.002483921563385642	0.002683983575668964	0.004132981713035504	0.003957823870294937
Diglycerol 1	1.152934798433259e-07	1.477181596931032e-07	0.0056971007821154124	0.007567457286832031	0.005390293762707726	0.013590983045178818	0.014172514372980217	8.814285115868111e-08	0.004277869121243413	1.3211503226281132e-07	0.00522313636451935	0.004024369939177854	0.004166151702714283	0.004056685284768252	0.004236720738849128	0.006170778287030949
unknown	1.152934798433259e-07	1.477181596931032e-07	1.6420595465690296e-07	0.005213804350688166	0.007728486475370441	1.1271698229384444e-07	1.435967206977637e-07	0.006773041888513603	0.006959791189008542	1.3211503226281132e-07	0.0062448086994076595	5.492167337354568e-08	0.006236711796528681	0.006245664456466965	0.004602982061049986	0.005983735070181206
unknown	0.0069506947928179505	0.00785149936398651	0.007017623931013108	0.007227014976273421	0.007994708332897652	0.009204823117613779	0.010121990852690643	0.010269404694316243	0.022019081986495524	0.018168737762875947	0.024567027241800054	5.492167337354568e-08	0.01953473667244826	0.02086023352267543	0.017949707478272344	0.026902539019725
unknown	1.152934798433259e-07	0.006706146770068166	0.00650237750615662	0.005022310497196318	0.006531450731859317	0.006353571975933747	0.003734129310674096	0.0071992173427887435	0.01112365974970211	0.007680322045180136	0.0057052969305793075	5.492167337354568e-08	0.0063623468774440676	0.005257813473352899	0.004882354451095822	0.0067764842377335014
D-(glycerol 1-phosphate)	0.3666634680613002	0.13034425719872414	1.6420595465690296e-07	0.19474133300280624	0.25612650723748676	0.13930128403989778	0.37033141241731804	0.12577756363157813	0.27140029440089336	0.2662230986619532	0.07537915620874377	0.08194016608707497	0.09332398116218048	0.30578033478674516	1.1320978466508372e-07	1.0598245616248259e-07
4-hydroxy-3-methoxybenzoic acid;	0.07855264312442785	0.06860439269767073	0.10731468873977028	0.07892077967352289	0.08702908336204253	0.08364495134748105	0.09038573928964636	0.08570936467917205	0.0950851583579365	0.08572174626987626	0.08122312708294131	5.492167337354568e-08	0.07263038693017936	0.09431721398772436	1.1320978466508372e-07	0.08935394383912929
O-Phosphorylethanolamine	1.152934798433259e-07	0.09109340053054465	0.139382350452858	0.13968207342779598	0.09347878789034181	0.10114086661863017	0.13184110094834195	8.814285115868111e-08	0.11307287875608231	0.11834059058130737	0.08112691190434344	5.492167337354568e-08	0.10904468137950436	0.10341520550299446	0.09122159163879336	0.08978452742428729
3,6-Anhydro-D-galactose 4	0.0017696475808069148	0.0024162992459927724	1.6420595465690296e-07	1.2403096096946285e-07	0.0019561049432312823	0.0019279892838114357	0.0032914669682119215	0.002751881315835094	0.0057345029638172645	0.005620118999657512	0.006596639225632599	5.492167337354568e-08	0.0064616525227010075	0.005445534594859303	0.005922791868865203	0.006915812215079958
9-Fluorenone 2	1.152934798433259e-07	0.004003479887082585	1.6420595465690296e-07	0.005002008526374199	0.0056035064351298135	0.0084071366000285	0.004700371819328953	0.005851953040600213	0.00709721190842709	0.0064257722413253605	0.0060068265277559455	5.492167337354568e-08	0.007591877684337114	0.007717653142102081	0.007445807959847126	0.0071174930723163655
3-phosphoglycerate	0.0044637967944157935	0.00464875276969138	0.008629298636173965	0.007389320364551153	0.00230575839795375	0.0017569843732203967	0.007469964368215137	0.004315067976498596	0.0034345292651878946	0.003756752316727057	0.0028648040118867857	0.003192896073365126	1.1865690382160836e-07	0.0021024701196035826	0.00207072735252673	0.002818339454143133
hypoxanthine 1	0.5999187232591051	0.7359097166230218	0.7085146277360327	0.9471361948786307	0.6013723309026837	0.8249038099349422	0.7774080227707535	0.7648534110631371	1.2344785144991077	1.2188291872177228	1.0230570050023373	5.492167337354568e-08	1.28487488394342	1.24408470959686	0.7563617863590739	0.8596219915826913
citric acid	1.152934798433259e-07	0.037533988577467314	0.026781105533990657	0.00345130264361372	0.026249105134291885	0.033543522045675275	0.01735310725903204	0.0351363354236997	0.00229128663890182	0.010473390590575145	0.022782215623392797	0.026440133371791623	0.018187095314790753	0.021457518917452078	0.034214196490522444	0.03855363907154923
citrulline 1	0.005378395663738229	0.009157915736782919	0.005665513806069042	1.2403096096946285e-07	0.009437817312466044	0.009587594638103622	0.005231474739098489	0.011028940358368343	0.006347149383336412	0.007570296104048475	0.008062172658595494	5.492167337354568e-08	0.008001410476386726	1.2600436942718935e-07	0.0057223266987309306	0.009580577158389763
N-Acetylisatin 5	0.018932896637194854	0.0171425064067171	0.008034944154535156	1.2403096096946285e-07	0.014647455903015971	0.028950955873656713	0.018928212990757566	0.025006105495787512	1.4547188246584058e-07	1.3211503226281132e-07	1.0852805037250088e-07	5.492167337354568e-08	1.1865690382160836e-07	1.2600436942718935e-07	1.1320978466508372e-07	1.0598245616248259e-07
Analyte 485	1.152934798433259e-07	0.0052420644116602175	1.6420595465690296e-07	1.2403096096946285e-07	1.0300695421663935e-07	1.1271698229384444e-07	1.435967206977637e-07	8.814285115868111e-08	0.0044417019436207815	0.003192042632732165	0.00287717924679484	0.004514138572447831	0.0023908799400513443	0.002944251007624736	0.005899779445584607	1.0598245616248259e-07
beta-Mannosylglycerate 2	0.011628000700218603	0.012901064966080095	0.013244405025211988	0.012722358269710986	0.010590097687432957	0.01171022322841289	0.011206706014007748	0.01113601188681335	0.0061773343011954016	0.00759709992715187	0.005976479776625947	5.492167337354568e-08	0.006613431969924849	0.007288698065823995	0.007586531524006951	0.006941031887348906
adrenaline 2	0.013693958331916814	0.019096643208719753	0.02030186973232812	0.018501471211987027	0.017357894416553592	0.017627418767646726	0.02120921073195704	0.020009016421669308	0.047136443666747664	0.027258021274217444	0.03285496659204918	5.492167337354568e-08	0.028935221846802747	0.033230037098366305	0.04590595474364089	0.028159017390143183
1,5-Anhydroglucitol	0.023751667859463043	0.03269936970893567	0.022847527994541893	0.030428730394809544	0.020487078107177342	0.02559503904802265	0.032761410991772266	0.02653750218739394	0.02885848840769444	0.03625104419555933	0.018078969723132027	5.492167337354568e-08	0.01584432167287143	0.021592355581960886	0.00704945670191354	0.016510727652963422
Myristic Acid	0.14230019991093537	0.16158302805212224	0.11315466800276394	0.10931351470993197	0.12576520709777797	0.17518394023577366	0.12482243910512485	0.18647618347519235	0.05481547199751347	0.05752592098165413	0.041563885034827	0.05992908552471016	0.04101525950584752	0.050857040346274675	0.028126516259990825	0.042004621618093395
2,6-Diaminopimelic acid 2	0.1509588643597398	0.3059675245539344	0.24614540828193074	0.18614579974137369	0.21745823856413285	0.2465581701222273	0.14753310063145397	0.20866410548427303	0.31071248727355116	0.2848466153102343	0.2541971492297179	5.492167337354568e-08	0.2908590836653747	0.2623815548936366	0.2159312023631681	0.24843029799407518
sorbose 1	0.15584692438219652	0.20604430079184127	0.27383299165015174	0.05830905610464852	0.19773779547902748	0.1688825978606317	0.06360461921395331	0.14800635004779913	0.11207758591951378	0.08650116679017532	0.13521781075540273	5.492167337354568e-08	0.1388167664604803	0.16384433350616462	0.23181233220754863	0.2869676327720232
unknown	0.5879591133441834	0.6277990837797681	0.8660854180259611	0.4694030671926416	0.7075890894319194	0.6027005453819599	0.7331578359938828	0.6653103986928257	0.4072588265559996	0.3444751428401355	0.25690877723725547	5.492167337354568e-08	0.28728447138405794	0.38308844438987805	0.4138056404996802	0.5304589901261564
unknown	0.046195780963734806	0.0647876632892315	0.06480629806057082	0.04132410289059639	0.06103978309794902	0.04791605478449102	0.055625998290229205	0.053246568350080396	0.042723195317690005	1.3211503226281132e-07	0.02344572413189273	5.492167337354568e-08	1.1865690382160836e-07	0.03417429292048634	1.1320978466508372e-07	0.033828605037438675
fructose 2	0.020800543245669042	0.026438573623197924	0.03724392755350921	0.008099432326258316	0.024438040708798	0.0204468668968897	0.009095753312643064	0.017487339237326777	0.01464851809761002	0.011631322157206782	0.01585718752546031	0.012274356046863534	0.016402096563887112	0.020007583817460064	0.03106833925759503	0.034813373258611856
D-Talose 1	0.16915157362984387	0.3468041574383123	0.26460886398938416	0.21483733514176645	0.23492393821406893	0.24018822011641477	0.16299205060609911	0.23218165418080147	0.23685321976350707	0.2036526461642705	0.20024323221608847	5.492167337354568e-08	0.23201898018123543	0.2360752794674653	0.21237530203594346	0.22270612748366278
Gluconic lactone 1	0.004907154859756442	0.008206827680507988	1.6420595465690296e-07	0.0057037474726117365	0.0058166737537437	0.007919259437649928	0.00876368402069918	8.814285115868111e-08	1.4547188246584058e-07	0.005579714476245852	0.005032811168032049	5.492167337354568e-08	0.004659333627211358	0.006231230373849745	0.006448903083678026	0.006043795090814329
tyrosine 2	0.385261691602585	0.5784394796205616	0.6473178991499964	0.48022444920378293	0.37656705022350234	0.44355183576429097	0.4683383496766985	0.3615033588124332	0.8578023883513954	0.6724048004588533	0.5329543683647828	0.35323617619636805	0.6203649024328002	0.5887851964349584	0.4641156358196595	0.525852868012403
D-Talose 1	1.7340283334716176	4.402626453131579	3.9545555854067276	2.850974303577898	3.039142486938829	2.028777017798012	2.4465067454814053	2.2635512393938146	8.660853673570644	6.370419049903126	5.884118295461518	2.629970674777434	5.101020846297919	4.3804669822546405	3.594000404374368	5.119185121774692
glucose 1	1.152934798433259e-07	0.006258913781575987	1.6420595465690296e-07	1.2403096096946285e-07	0.005203867894987954	0.010753795449968717	1.435967206977637e-07	0.005943213616227397	1.4547188246584058e-07	0.009289623140638055	1.0852805037250088e-07	0.0016358323071792474	1.1865690382160836e-07	0.007199959723737676	0.007472408879846863	0.008954298352026985
unknown	0.008605762379737958	1.477181596931032e-07	0.008170750444250632	0.008519793153473832	0.00738074941122157	0.006776945793730278	0.008082105132854869	0.007764641728441581	0.009260386671374346	0.009656849196975995	0.011277204383187163	5.492167337354568e-08	0.008889038720286886	0.007717042161960026	1.1320978466508372e-07	0.01177644150861265
unknown	0.007521892892826143	0.013117057301690308	1.6420595465690296e-07	0.010663262667796334	1.0300695421663935e-07	0.008969981280569224	0.009587653791853452	0.008414608757341874	0.017811940968823683	0.013479460364319525	0.013866176053466295	5.492167337354568e-08	0.010999421709197488	0.011948721186591422	1.1320978466508372e-07	0.01376919661118249
D-Talose 2	0.3893374258159323	0.9058909321369464	0.8135190174268594	0.6012930024048145	0.6394921855551823	0.4777900691628039	0.5005747793626341	0.5505873932512988	1.7322121616322996	1.296151309177398	1.2516095084454	0.6215051802245285	1.0283659688927156	0.9395280982150648	0.749929605585622	1.0733276004997325
unknown	0.012920703461188348	0.018516204818537156	0.026759076815006406	0.0165819386720907	0.01692659219208786	0.016527122271513005	0.01954994848105974	0.013533637217104636	0.0250815243020428	0.016020027751551272	0.014729085821621345	0.0072573208192907015	0.014140159708694821	0.017642425148362034	0.01554794478840752	0.014629635943026218
lysine	0.03587342364209948	0.12169826315385497	0.04201761032887806	0.039420499073142774	0.09963367594592963	0.07637846539529762	0.022992071181151638	0.07584095897948627	0.04601061451331772	0.04630872990745416	0.06978065999122778	5.492167337354568e-08	0.04801965778299621	0.03135066077090968	0.05674209287579084	0.07222705376115503
Methyl Palmitoleate	0.0037399471156981754	0.006908204818603299	0.006410437489268406	0.00598981285123338	0.005656400506120057	0.005339910677679733	0.0052535077269783865	0.0050677799696387015	0.00988941821867004	0.008121336565386281	0.008185348553647281	5.492167337354568e-08	0.0058495402964789285	0.007052751122747123	0.009120210455975874	0.010659358540946802
unknown	0.012254132701775727	0.014345635298916639	0.020718024603345812	0.019203314520096573	0.01702157478926473	0.01596307892157102	0.015686883246224196	0.013628966341762633	0.023199580070442205	0.016182471071183015	0.01800381890771401	5.492167337354568e-08	0.017148840543732242	0.01866867878405238	0.012884638982307907	1.0598245616248259e-07
D-galacturonic acid 1	0.08081160032058557	0.11919199362724017	0.14503197917094032	0.11965094804326153	0.08949108370747327	0.11507055662505841	0.1637369500217802	0.12723402360625724	0.5919875992385231	0.387104747132198	0.37287115699288326	0.23535226470298898	0.29963875813268276	0.3278315507954385	0.24464334967104714	0.2361644342483873
sorbitol	0.042697253877733266	0.13615616012023465	0.9293456088803365	0.07434387800982965	0.3040743476368284	0.07386714532970644	0.16720332904778384	0.09597488664800563	0.915847802681005	0.39566953544435574	0.18882745897521247	0.05990244113558577	0.16416094558678412	0.12152740126985229	1.1320978466508372e-07	1.0598245616248259e-07
carbamoyl-aspartic acid 1	0.01243961151767323	0.025100634029766856	0.028079054040375747	0.03860253247202871	0.01607886609837179	0.026072640248946392	0.031181492090860064	0.019501734086440105	0.04693860407781624	0.035961440896824445	0.025732089023599736	0.021317880411466292	0.026366430490209057	0.021673756285273085	1.1320978466508372e-07	1.0598245616248259e-07
tyrosine 1	0.3480371998112431	0.9441020621364148	0.32686758600924093	0.3989382343470272	0.7735121852816372	0.7428021227299515	0.233517299843056	0.6728598700726026	0.3570368005024903	0.3719662968637099	0.576482681371116	5.492167337354568e-08	0.43333667749516436	0.2802320555708231	0.4112001130813676	0.6363120033503427
D-galacturonic acid 2	0.0092100469121641	0.013604665025468306	0.014645574742653733	0.01386385315328459	0.010347033369066306	0.0140670066289362	0.017672707747664888	0.01414353180896006	0.06510500248682283	0.0432680477206398	0.04024148471199978	0.028507202563501075	0.03393294061248307	0.035489359384711636	0.027003178231640734	0.026196605895232206
4-Pyridoxic acid	0.016904821517616207	0.03238091002615596	0.025762081060980258	0.01884962727643354	0.0346677407012168	0.023848374377175584	0.015393164726975469	0.027393126550412813	0.018878923760365766	0.019592425618435765	0.02528861000095622	5.492167337354568e-08	0.01866332922577519	0.016934917196346173	0.01854971806972358	0.02473682865556497
conduritol b epoxide 2	5.6758592947272846e-05	1.477181596931032e-07	0.0002321385095363711	9.12525399186301e-05	6.183511305167929e-05	6.85058489178581e-05	4.1523295766993445e-05	1.66928746662644e-06	0.028554535765392696	0.01469556272191967	1.0852805037250088e-07	0.0006444177164432204	0.029785496188980437	0.02773648567052687	1.1320978466508372e-07	0.0022344894190971473
unknown	0.006665770618360512	0.0046507340119489055	0.004239121931450239	0.01802438126119601	0.0038225390658053722	0.0068733440487368045	0.018704309804009576	0.0104080160700336	1.4547188246584058e-07	1.3211503226281132e-07	0.008389672856244104	0.01301303892578519	0.011896336405445433	0.005665570665302647	0.010524311073630506	0.01018145339365533
unknown	0.03660811714581587	0.045530317053631884	0.05314983109579437	0.03866356866328429	0.04834789096730039	0.04476364363365231	0.05465300780731888	0.03626252643732586	0.06559570302982351	0.04685421266403924	0.035438080784773784	5.492167337354568e-08	0.03894263022158532	0.04513596828248103	0.04072874709808314	0.0488058134113767
1-Hexadecanol	0.01307722059796916	0.011306348769690862	0.017341827021133894	0.01217273542946691	0.009779671257418208	0.014538495667377907	0.01358397865882683	0.01086303068119941	0.01577106273476831	0.01246194883722134	0.010231241202875182	5.492167337354568e-08	0.01245747752198259	0.012506320611902419	0.010837150683843388	0.010052302500298956
lipoic acid	0.0997439392040617	0.1219357087962248	0.15831350852785245	0.10417083795014095	0.12621289434634167	0.12423505398049929	0.13568348745168402	0.11300489949767108	0.13301194053023682	0.10475574210504845	0.08759604383183923	0.07751836816428971	0.08260461608960563	0.0964504489204216	0.11431725156871536	0.1490066373134545
Analyte 540	0.004597103159686432	0.010100518542276523	0.007787795811512935	0.007428892951730763	0.0096129416261493	0.00733454745225132	0.005729567826888966	0.009131133834495276	0.01991811680850985	0.015236615927674908	0.01721864863244715	5.492167337354568e-08	0.014753592657096377	0.012358651248665453	0.012239503308628824	0.017111363648146454
Analyte 541	0.004026781376164959	0.00554338079570167	0.007924183868220752	0.005164713312858336	0.004798167126542431	0.005300384659319651	0.008295251692862679	0.005052196938447194	0.01002631404513954	0.006834034804177053	0.0040735859948147	0.0034589685260530347	0.0048443053509059095	0.006478759375271652	0.005027437859238963	0.006388580736768759
unknown	0.018440984314556527	1.477181596931032e-07	1.6420595465690296e-07	1.2403096096946285e-07	1.0300695421663935e-07	1.1271698229384444e-07	1.435967206977637e-07	8.814285115868111e-08	0.0075643213088166066	0.017044892367534654	1.0852805037250088e-07	0.004526925075763014	0.0055986179144912615	0.004553390982808552	0.011835070646253346	0.012475703670221099
unknown	0.010281768209036528	0.013355675870343066	0.009578031625478666	0.009377493628296978	0.013210153748314388	0.012169428849591973	0.008243195202566441	8.814285115868111e-08	0.014769569159209673	0.01232736847930052	0.012258015704632521	5.492167337354568e-08	0.010974818775764611	0.011685960231601109	0.012325131303443454	1.0598245616248259e-07
Galactonic acid	0.003959326301565356	0.012244094789497393	0.011828660497522476	0.01087819212508315	0.008346359661306754	0.007390139846445824	0.006830703380379593	0.0026597845342412273	0.013805824722942625	0.017537770171851833	0.014041524581479899	5.492167337354568e-08	0.013064132194753338	0.012597513453282	0.010860591023213035	0.01401275319322471
unknown	0.05485660781058562	0.08508888690847341	0.09194306970974123	0.07381839029874437	0.05861126500924468	0.062167271244669704	0.07620130612094389	0.055893365462761996	0.09445302739105545	0.07313651364944238	0.07095717208977488	5.492167337354568e-08	0.07381901652522523	0.07467140822676038	0.05290252156609964	0.06467354431643156
gluconic acid 1	0.07810615492714935	0.055110930784718855	0.04630447514164479	0.04267618938743754	0.04904245456024537	0.07651532063523254	0.0968993829860556	8.814285115868111e-08	0.05242603417677868	0.05135217122798334	0.028312973126871352	0.038978277191210206	0.033970899088840496	0.02916210263246777	0.04710290743446945	0.04231134156899536
N-alpha-Acetyl-L-ornithine 2	1.152934798433259e-07	1.477181596931032e-07	1.6420595465690296e-07	1.2403096096946285e-07	1.0300695421663935e-07	1.1271698229384444e-07	1.435967206977637e-07	8.814285115868111e-08	1.4547188246584058e-07	0.012392517704585118	0.010111154712660303	5.492167337354568e-08	0.010888358847220463	1.2600436942718935e-07	1.1320978466508372e-07	0.008959765148571724
unknown	0.022228487839692314	0.027078731488933763	0.01174838921310987	0.01325064593345994	0.016166538276633734	0.023936482256075826	0.020042616238270274	0.020340845313853002	1.4547188246584058e-07	1.3211503226281132e-07	1.0852805037250088e-07	5.492167337354568e-08	1.1865690382160836e-07	1.2600436942718935e-07	1.1320978466508372e-07	1.0598245616248259e-07
xanthine	0.212820507189311	0.4072066806596001	0.2550248134191459	0.17047743402100718	0.3076156229471336	0.2533007864448913	0.1627428551073966	0.2840748286827342	0.13366832974772735	0.1607586089519519	0.20410939883409368	5.492167337354568e-08	0.18050338008690586	0.12620246686746842	0.10012623144444899	0.14943830484604662
unknown	0.10847530049390287	0.16543953718930482	0.08285631166515671	0.0812003028215912	0.12418416335071875	0.1434563495494938	0.14126892516035489	0.15752080316410602	1.4547188246584058e-07	0.02815178587604036	1.0852805037250088e-07	5.492167337354568e-08	0.023226257882003443	1.2600436942718935e-07	0.018292693417898	1.0598245616248259e-07
Analyte 554	0.13422461567375582	0.2334102280764803	0.2547104898293038	0.1689900568196708	0.196299637751639	0.24998873461055693	0.28010880784322717	0.19514194953131428	0.23661734633378276	0.25753858110180733	0.11970288101518695	0.12474405168152418	0.14360504870692123	0.1567332823244451	0.19500987912724355	0.14666434178858073
palmitoleic acid	0.14415331029165895	0.1521737698666215	0.06942619981492273	0.0680309559434321	0.11033913354282195	0.11845311882001806	0.13844679496499637	0.1475900033436563	0.02058459406680497	0.02870850038223393	0.01767221954890907	0.01847640261203216	0.02093685859482107	0.017305579501218003	0.012567865332077913	0.027262030720114284
N-Carbamylglutamate 4	0.012657548889743043	0.01513544929841081	0.012007376928004609	0.009308769600070705	0.011873358707418158	0.014796766233895142	0.011372628006209069	0.013322805766066547	0.013063752023874171	0.011815006912007075	0.012552600518973849	5.492167337354568e-08	0.012843328299852868	0.013335677845230496	0.01225271949492705	0.01476549872905878
palmitic acid	4.473666862729396	6.0004336795717474	4.524056147848885	3.661199660359726	4.094808872873751	3.9618324736280113	5.282669675860971	3.3374041791212776	2.931352445604759	2.3858966512906297	2.1819832202918525	2.2226596282656867	2.160603699938765	2.371084447719346	1.8405399059960443	2.4838167854231066
Analyte 559	0.004643674197050982	0.006200665148967302	0.004547284734448826	0.00433805621403873	0.004650849309537372	0.0065591174916400175	0.0042835485815581565	0.0040785178886138425	0.006716230004540324	0.006165170410521582	0.004624608216269126	5.492167337354568e-08	0.006599427577401232	0.004974632522949239	0.004959696587976847	0.006519591859504941
unknown	0.00573423737388676	1.477181596931032e-07	0.005474196100338956	1.2403096096946285e-07	0.005618882336995334	0.0068168862993517425	1.435967206977637e-07	8.814285115868111e-08	0.0038503543989528866	1.3211503226281132e-07	0.00362950095639737	5.492167337354568e-08	1.1865690382160836e-07	0.0034653472492120105	1.1320978466508372e-07	1.0598245616248259e-07
unknown	0.007921453632411531	0.009418897346607873	0.007083219614582646	0.006046049090579655	0.007924809658666912	0.008664857460964175	1.435967206977637e-07	0.0083191987254399	0.009498334161034872	0.008817110030501073	0.008234928459584803	5.492167337354568e-08	0.008529496568841922	0.007601299155826674	0.005635570196678493	0.00739739590269689
N-Acetyl-D-galactosamine 1	0.18867122653383248	0.276139185154056	0.1442744146927763	0.1081908530947378	0.1906545201583716	0.19667422865834322	0.12032895024257625	0.1545550544022364	0.08801695886236731	0.12133697430202409	0.11873812536591014	0.15579387729578437	0.11079505799397127	0.10610168871385021	0.08222181506126036	0.11990014684937034
myo-inositol	6.389417610710366	8.280690866698905	11.250569329003982	6.4351007082693155	5.731619604842377	5.97837251313952	7.688063970260133	4.095736561698567	7.705138715269901	7.976353134607841	5.199324966055523	3.8604313570359374	7.1852941583344485	8.501379538621554	9.421428067973917	7.483074829138584
unknown	0.009808603552659742	1.477181596931032e-07	1.6420595465690296e-07	0.010683053010904452	0.010235213939303848	1.1271698229384444e-07	0.012915510740971749	0.006087730562972385	0.012918833531647788	1.3211503226281132e-07	1.0852805037250088e-07	5.492167337354568e-08	1.1865690382160836e-07	1.2600436942718935e-07	0.01556107311039526	0.015044557654359266
uric acid	0.0205108264331064	0.08159477258283603	0.02404872733277719	1.2403096096946285e-07	0.07820108758931724	0.028144843130766338	1.435967206977637e-07	0.030462484109352723	1.4547188246584058e-07	1.3211503226281132e-07	1.0852805037250088e-07	0.007088804423453874	1.1865690382160836e-07	1.2600436942718935e-07	1.1320978466508372e-07	1.0598245616248259e-07
Linoleic acid methyl ester	0.022235292306000833	0.02953989020456438	0.024111219033636683	0.026192378180359497	0.03661418432241575	0.018288427322192744	0.03363334930105649	0.024147350252650707	0.018552757887294807	0.013828092215799552	0.013175296001247134	0.014747590584139788	0.013647051723387814	0.01255543199030056	0.009602163518400769	0.012626237315022104
unknown	1.152934798433259e-07	0.038393026448360505	0.04053729242222851	0.03769164516085118	0.03202692124415174	1.1271698229384444e-07	1.435967206977637e-07	0.0242700626971447	0.03911068228991622	0.0313380654834566	0.024169150045605877	5.492167337354568e-08	0.03164585292117701	0.02313526968228567	1.1320978466508372e-07	1.0598245616248259e-07
unknown	0.01617479202233908	0.0561948425455738	0.02134454752166894	0.022443737918941848	0.031499964379003736	1.1271698229384444e-07	0.03915011187805364	0.020415273893821237	0.020130843381950623	0.016376983343030397	0.03271590713087888	0.013292189909342599	0.01717510312419488	0.01575858859534358	0.011874414214608735	0.015375745711642354
unknown	0.006647128996288456	0.011069332777714627	0.012188570233754284	0.009748491984255021	0.009797897722999951	0.008772579987419439	0.011045059239099141	0.008088693494021084	0.012390304599747916	0.012064344950377372	0.009494906525498885	5.492167337354568e-08	0.009292491452889743	0.009898591777518109	0.011945052684781765	1.0598245616248259e-07
ribulose-5-phosphate 1	0.00793426992235464	0.013187563510024123	0.010162643118356367	0.010988036350688592	0.010716981692072445	0.012968976038556611	0.00850997138709425	0.00880565237871433	0.017448179299023814	0.011637877133266479	0.018412863761778142	5.492167337354568e-08	0.01134975754597971	0.01407095683115222	0.015034610015915925	0.015516974057246604
unknown	0.03167461600511702	0.03948506987343169	0.035619202457560235	0.02369929176678339	0.0345252255834521	0.03330833238421148	1.435967206977637e-07	0.022139712638419774	0.04957111075840211	0.04407543940880495	0.04213541055373818	5.492167337354568e-08	0.042676577251376885	0.04291992167963335	0.03023506201696424	0.04018218645215901
unknown	0.01006226921259421	0.013449704266452936	0.015087404256286968	0.011801719024227234	1.0300695421663935e-07	1.1271698229384444e-07	0.015642322719071847	8.814285115868111e-08	0.014155863183292865	1.3211503226281132e-07	0.008766386475182528	5.492167337354568e-08	0.010869111413446639	0.010309322531536672	1.1320978466508372e-07	1.0598245616248259e-07
d-Glucoheptose 1	0.043108342889804106	0.05347526606720709	0.04797142965889914	0.03203055508277108	0.04822458395601694	0.047788598584712114	1.435967206977637e-07	0.0307492458577411	0.0684626675033073	0.060525030314361065	0.05921669628571292	5.492167337354568e-08	0.06161345978567105	0.06000879505796946	0.04303367317960235	0.05315622872676541
heptadecanoic acid	0.019841653611705597	0.015598699510267175	0.0180027002321284	0.013586995222306558	0.019830971468751388	0.019371301263725608	0.015925340067776635	0.02044876998616333	0.014310351879846696	0.012210398611510447	1.0852805037250088e-07	5.492167337354568e-08	0.010568586460914768	0.012048056590179679	0.010604599621884812	0.011878173593734706
unknown	0.017839193003631997	0.024924014646773653	0.023855206938961312	0.019911617388421534	0.025317176236464012	0.0233180563268631	0.024406382609545536	0.018994154762425094	0.030292292121012424	0.029430158287858197	0.029086567751690835	5.492167337354568e-08	0.02103013974571121	0.023796750306878233	0.020150250758933792	0.025161789238692462
Analyte 586	0.008574401477721694	0.013587043847459693	0.011607289732191852	0.01215985958103179	0.01214655390513325	0.014001089064753553	0.00962814806709022	0.01109820962152267	0.016634296413556564	0.01390336993157994	0.017954389847667396	5.492167337354568e-08	0.012832208863990823	0.01766757195320835	0.01527337853390283	0.018672183296056837
Octadecanol	0.0012350093443967264	1.477181596931032e-07	1.6420595465690296e-07	1.2403096096946285e-07	0.001340913397293362	0.001491599388367372	0.0016716011206084477	8.814285115868111e-08	1.4547188246584058e-07	1.3211503226281132e-07	0.0011332661002061276	0.000579635450917144	1.1865690382160836e-07	1.2600436942718935e-07	1.1320978466508372e-07	1.0598245616248259e-07
glutathione 1	0.0019004942801409707	0.0028494965289718732	1.6420595465690296e-07	0.002580120512415496	0.002193685678703126	0.003243314452958409	1.435967206977637e-07	8.814285115868111e-08	0.0029949555752075883	0.0035699177522303346	0.0034278161531749026	5.492167337354568e-08	1.1865690382160836e-07	0.0016343483717181746	0.002837784895195271	0.002512752685062561
Phytol	0.02016539297091059	0.026412237073767414	0.032655183572699045	0.02205789379743911	0.02566759570931989	0.027261210334767756	0.03173156210136087	0.017954880657876666	0.027356939578603728	0.020505464472456172	0.018685064463252438	0.011524305098814216	0.01755069074400905	0.02307137159710214	0.017725728044468737	0.021967428380111027
Analyte 594	0.011250129331428963	0.006412344996213937	0.005775334503460065	1.2403096096946285e-07	0.0069484238434140404	0.006419769019350478	0.005657168021319998	0.006884310233571336	1.4547188246584058e-07	0.003137882864002486	0.0023890704931681045	0.0036783284560838064	1.1865690382160836e-07	0.004073661787638	0.006676881610882472	0.008265854507814092
unknown	0.02766223641934279	0.034538349457307875	0.027535816014629327	0.02661538299593329	0.031469599043528154	0.039786600676200955	0.029602757059180633	0.028914241279764205	0.04220521526849103	0.03842099046590391	0.042642985716489654	5.492167337354568e-08	0.03348190978207006	0.04481276730998307	0.03475972487310361	0.047641952041665214
Thioctamide 1	1.152934798433259e-07	0.009073148662979924	1.6420595465690296e-07	0.003746584263118744	0.001634769368592181	0.0063311608536948715	0.005563888556010317	0.0042932011493584405	1.4547188246584058e-07	1.3211503226281132e-07	1.0852805037250088e-07	5.492167337354568e-08	1.1865690382160836e-07	1.2600436942718935e-07	1.1320978466508372e-07	1.0598245616248259e-07
3-Indolepyruvic acid	0.08110770064919544	0.1769384115011397	1.6420595465690296e-07	0.11034361312967965	0.1193148341773392	0.15180171556088223	1.435967206977637e-07	0.11592888943268496	0.14741446458898605	0.13109556636987205	0.14047243280814786	5.492167337354568e-08	0.14313613079100673	0.126918571091456	0.11678358882405596	0.15286527287530374
Fructose 2,6-biphosphate degr prod 2	0.18184471830598964	0.2525241923417984	1.6420595465690296e-07	0.17735806407644464	0.16388987367402016	0.1959562591235565	0.22376319360842853	0.15900767340910857	0.23890032560542634	0.25158255692130566	0.23216580719537494	5.492167337354568e-08	0.19707163439261235	0.22556928832877898	0.17839173943347025	1.0598245616248259e-07
linoleic acid	1.363163691460701	2.3404095457866947	1.3908453538219232	1.1077925336800116	1.551322116646009	1.4618241986032852	1.329698917299747	1.1210469228320141	0.31866657226554734	0.28704613341079477	0.2728790868297578	0.3599457480021647	0.305571461643878	0.3416535742406484	0.24630778484824278	0.3515352929033384
Elaidic acid	0.004954915183781539	1.477181596931032e-07	0.008054408380895465	0.007533202758505034	0.006290947366238729	0.006296844841372718	1.435967206977637e-07	0.005485733965250263	0.006425882240082327	0.0061054201547643796	0.004370624433996352	0.0037747488843789187	0.004364248739519997	0.004944389123458925	0.005553504719471972	0.005337343324563113
oleic acid	1.477386800403547	2.1209557685723075	1.4799293910718723	1.0904329474937626	1.8455059921345698	1.4659858504858019	1.8237488867135117	1.2899300382399044	0.34726951434263603	0.3346836319457599	0.23386689934432736	0.3486905757023419	0.2775765058816843	0.31888086802642274	0.2465236247942262	0.41426606549990236
oleic acid	0.033157558600422424	0.042726824258848314	0.03266920265607788	0.023842564881781617	0.03692872297549378	0.03204194888671792	0.03839923578468215	0.02881928709111487	0.009737258972055022	0.01137704138984028	0.007425684597472721	0.005997688039370282	0.00893089582860924	0.009170622220437056	0.008054514583489089	0.010263712784285235
Analyte 605	0.009367766671791563	1.477181596931032e-07	0.010493226161253482	0.00756052312307007	0.008672256368504395	0.009835658008936944	0.011778749001818606	8.814285115868111e-08	0.008754418094381142	1.3211503226281132e-07	0.005721741359943213	0.006025033909419881	1.1865690382160836e-07	0.007721478644161201	0.007603399148285195	1.0598245616248259e-07
Analyte 606	0.0030870321806537155	1.477181596931032e-07	0.0030118757300118828	1.2403096096946285e-07	0.001397800909531035	1.1271698229384444e-07	1.435967206977637e-07	0.0013175618058042327	1.4547188246584058e-07	1.3211503226281132e-07	1.0852805037250088e-07	0.0005445225701149551	1.1865690382160836e-07	0.0013743886631198286	0.0037767117879681945	0.0024391696193886456
stearic acid	2.041645222384141	2.6703116370605167	2.2301154523489273	1.819640290173858	2.0371049613401353	2.1211258794658425	2.490875126290436	1.6781496218616594	1.4770143990267628	1.2735647901607823	1.0349052228383173	1.6148649439573919	1.2058363868687654	1.4855092694855776	1.1324580375207598	1.4591186437254247
xanthurenic acid	1.152934798433259e-07	0.003707492380533345	0.002176855364307086	0.0032161695609495815	0.0038378655781424716	0.007319482911684899	0.003473995546095878	8.814285115868111e-08	1.4547188246584058e-07	1.3211503226281132e-07	1.0852805037250088e-07	0.001174390859007187	1.1865690382160836e-07	1.2600436942718935e-07	0.0010621707394530898	0.0015946001717129334
alpha-Santonin 1	0.0033929750448058755	0.0038830573424836687	1.6420595465690296e-07	0.0029904781037881963	0.003328578057008534	0.0035164220231487034	0.004984567411275585	0.002625021552859344	0.004626550024959149	0.004006659977932353	0.0026994601098003393	5.492167337354568e-08	0.0032431614877270784	0.002841341640550655	0.0027508437936058982	0.0035686956392304357
Analyte 612	1.152934798433259e-07	1.477181596931032e-07	1.6420595465690296e-07	0.004296100890282436	1.0300695421663935e-07	1.1271698229384444e-07	0.0022691962875736192	0.0010585865979067792	0.003873474386362621	0.003230381133381833	1.0852805037250088e-07	0.001563556512143555	0.001350913498880243	1.2600436942718935e-07	1.1320978466508372e-07	1.0598245616248259e-07
indole-3-acetamide 4	1.152934798433259e-07	0.0019213425437700415	1.6420595465690296e-07	0.0018658953971052883	0.0020177807414228015	0.0019444829747727618	0.001985554721780724	0.0020077318415699544	1.4547188246584058e-07	1.3211503226281132e-07	0.0016148398858743319	5.492167337354568e-08	1.1865690382160836e-07	0.0018270863948065662	0.0016033401229000777	1.0598245616248259e-07
Phenyl beta-D-glucopyranoside	0.0014959513995478745	0.0033212195898983964	0.0028806163521975583	0.002899213531015144	0.002315920725824974	0.0021764898535368993	0.0016671777522214311	0.001558107922202337	1.4547188246584058e-07	0.001333913719271085	0.0010475311676666171	0.0018311661568910721	0.0014977815243350798	1.2600436942718935e-07	0.0013408995656670707	1.0598245616248259e-07
fructose-6-phosphate	0.003792151401091861	0.0030231656826749417	0.007683731819521089	0.002633890248006224	0.004842870222900918	0.0022323732930737434	1.435967206977637e-07	0.0026346445815237166	0.0023923781982994156	1.3211503226281132e-07	1.0852805037250088e-07	0.0032756320904648822	0.0015833911521934468	0.005544341767443637	0.00908735152718912	0.004551916239723789
unknown	0.005582155164283949	1.477181596931032e-07	0.00875094277500907	0.007939330338746164	1.0300695421663935e-07	1.1271698229384444e-07	0.008526752914304154	0.004406752657374172	0.00881042612614432	1.3211503226281132e-07	0.005038504233689369	0.0033573175256297523	1.1865690382160836e-07	1.2600436942718935e-07	1.1320978466508372e-07	0.006712561196118949
glucose-6-phosphate 1	0.0035840419377795893	0.0037044327405913436	0.007752132790267478	0.001616103752343141	0.005606137532536865	0.00222838340631057	0.0034753768608196045	0.0030829547448504627	0.0016579294743248954	0.0024574034392549995	0.00237769003122923	0.0012617907098481194	0.0009903381911477137	0.005489704533247445	1.1320978466508372e-07	0.0057727230113193894
Analyte 618	1.152934798433259e-07	0.006083007634771744	0.003959388203414808	0.0038210875324834713	0.004804607559483965	0.003873784275846383	0.004919146781398589	0.003288013496920128	0.004041536478039365	0.0038066173609751174	0.0036545861218613613	5.492167337354568e-08	0.0026685802630839173	0.003251473873814438	1.1320978466508372e-07	0.0033348924090821097
unknown	0.0022142639798361516	0.003373242287907031	0.0023390488769562626	1.2403096096946285e-07	1.0300695421663935e-07	0.0027538052075582286	0.0012231729411633307	0.0018747699950532619	0.0015407301607773972	0.0018469462140231479	0.0015638051776197812	5.492167337354568e-08	0.0013579220043244374	0.0020090214238788068	0.0010492086415335073	0.0016294887658220782
unknown	0.017300352362901474	0.00839510191606355	1.6420595465690296e-07	0.0049430797044498626	0.007688353159542396	0.018100050327291423	0.01764977460123733	0.021660492125645744	1.4547188246584058e-07	1.3211503226281132e-07	1.0852805037250088e-07	0.011665828926709266	1.1865690382160836e-07	1.2600436942718935e-07	0.006741043467553692	0.005186552830488682
Analyte 626	0.05432765035925503	0.08532151930894204	0.057552250028417434	0.060603970199127284	0.05021481994604446	0.05579434916962073	0.059240041896272175	0.0492521910351784	0.0764102556558959	0.07404526640589558	0.0649031597524762	5.492167337354568e-08	0.05543092482760386	0.05904531016979338	0.06945785454122116	0.05924439645741618
Analyte 628	0.006796477287740505	0.01146430137262718	0.009127650535318766	0.008986344174999189	0.00795774709316345	0.007626106119505909	0.011574294865690945	0.00636902153454668	0.010015676685136992	0.010052713651389593	0.00785446961052	5.492167337354568e-08	1.1865690382160836e-07	0.008014856310094534	0.008154083856375739	0.0059876111412411935
Analyte 630	0.011917719233579453	0.018777162176126936	0.016839590854640037	1.2403096096946285e-07	0.013513034166559213	0.010200882271149618	1.435967206977637e-07	0.008150710376537725	0.0065641432224637745	0.010315100514028532	0.014529459811712662	5.492167337354568e-08	0.011624543912249216	0.013573986194820234	0.013173314006226483	0.016191671225527064
arachidonic acid	0.17162654240977843	0.23420266655365127	0.17531856139016075	0.16464419336572136	0.1471024928822531	0.14363693687562995	0.1772120429843817	0.14657303020267912	0.09856719694867949	0.10524490811781555	0.07807209835871289	5.492167337354568e-08	0.09765486406737044	0.08331161364359702	0.07296827135897062	0.07482365241003452
unknown	0.02064050535575749	0.028250848077927545	0.023637791515198927	1.2403096096946285e-07	1.0300695421663935e-07	0.017920720973147956	0.016546796401767302	0.01513127803027973	0.013668652879860311	0.015620580169854086	0.017495150770305983	5.492167337354568e-08	0.016301297302715834	0.01736909064014766	0.016815377328983215	0.01934887336951577
1-Methyladenosine 2	0.020107713966022553	0.030110221751332007	0.025257844706654393	0.020957725752379273	0.021210300886830107	0.020354921593562416	0.031175120254283428	0.015402690095808302	0.021342083528581614	0.016731710725756428	0.013625772855884911	0.01349319677854384	0.012799838552228862	0.015557861284018282	0.014198173461928748	0.01575593918664974
Purine riboside	0.0038676122742479727	0.008207963126063839	0.006722192297525112	0.004251299333653149	1.0300695421663935e-07	1.1271698229384444e-07	0.004313747293406092	0.0022360165638111674	0.0048498083827265785	0.006801999620169282	0.005435339277131183	5.492167337354568e-08	0.006780919288916536	0.005610548600597589	0.006200951055547016	0.006615747606513762
Abietic Acid 2	0.03661133955555754	0.05140575421705099	0.037665560041074034	0.0329367095483428	0.03685344949063705	0.03710095875046328	0.0394593088378528	0.04072785676156531	0.01370663108308623	0.01442259679736894	0.014094740582060313	0.02291597292191	0.012652541502371774	0.013046695522012052	0.008079600266557506	0.0073247975247686635
Analyte 637	0.07991469577392245	0.15055367673765263	0.12304293399964679	0.15312094004694382	0.177340935320863	0.11503527263462152	0.18711279201193518	0.0496651575596467	0.23236978041695133	0.2388759899538349	0.18725902131015895	5.492167337354568e-08	0.19917751815966986	0.1857496921696799	0.20853307261964776	0.17022252155587259
6-phosphogluconic acid	0.15849184263461297	0.25663705118748137	0.2266302560181605	0.24878950236563951	0.19451021093619952	0.1830482978810385	0.2858044913984051	0.14579881924724594	0.308585756202592	0.26401298671048484	0.24713713633196902	5.492167337354568e-08	0.22532076918177896	0.20073501075647113	0.16132096737786342	0.16332264289352574
unknown	0.02909348214962568	0.03947914185549326	0.025141738536181853	0.022636840935311646	0.026045660826576576	0.023670140859216322	0.027362422105041286	0.024033631338996025	0.00776911857905193	0.009038981945223776	0.008967145145378122	0.01641362950427706	0.007873103401387149	0.007859370444463065	0.007239825291196425	0.005817977717829232
cis-gondoic acid	0.025211106502263818	0.033572757462024864	0.02696477050698319	0.018968033572163666	0.026209507031836034	0.019562091789981008	0.03618512946812951	0.02346072023770009	0.0066926630167753265	0.005577181860655367	0.004579343515200145	0.01305997318445199	0.007412272529042643	0.005262542398530879	0.0036216931651592687	0.002685656734980835
unknown	1.152934798433259e-07	3.131404510628574e-05	0.005174426488645845	0.0029376848806140564	0.0043211084827404845	0.003084262589519575	0.005141955311055586	8.814285115868111e-08	1.4547188246584058e-07	1.3211503226281132e-07	1.0852805037250088e-07	5.492167337354568e-08	1.1865690382160836e-07	1.2600436942718935e-07	1.1320978466508372e-07	1.0598245616248259e-07
Analyte 643	1.152934798433259e-07	0.00963683261696778	0.007280823712457433	0.00723185357215751	0.006508365451308434	1.1271698229384444e-07	0.005302251044429717	0.0027934132077382335	0.007052578637981124	0.007812179995393228	0.0059063732882954885	5.492167337354568e-08	0.004934648636552369	0.004161071676941422	0.007173430498250055	0.006760087209483155
Arachidic acid	0.01930378436156271	0.02682677584449707	0.02191099281174954	0.01741059646435908	0.01808695284764618	0.017086320683852248	0.026912143242486874	0.013099199357207075	0.014682191581567673	0.012884885535018433	0.009564872089346026	5.492167337354568e-08	0.010939122750073338	0.01057468044598419	0.011637469303488987	0.009275855055877847
uridine 2	1.152934798433259e-07	0.004354287090899276	0.00425876690690243	1.2403096096946285e-07	0.003753445998201641	0.0037274696416996307	0.005334995919026742	0.002357482181630747	0.004400762464817279	1.3211503226281132e-07	1.0852805037250088e-07	5.492167337354568e-08	1.1865690382160836e-07	0.002594488972283303	0.0030254820714997136	1.0598245616248259e-07
cytidine-monophosphate degr prod	0.03376940324466956	0.051466611342908745	0.042484065221330754	0.04648923365094276	0.04108903817923355	0.033110972729051426	0.06713862908055365	0.017031898054228306	0.07832481490066755	0.07641826534688022	0.056785312001561894	5.492167337354568e-08	0.0781840174963855	0.06570744657190232	0.03588544199662994	0.03679326217009495
Analyte 648	1.152934798433259e-07	0.003527555953192999	0.0024051243115052645	0.003503769822713222	0.0030779607921593765	0.0013710918961368527	0.0037706738723786875	0.0019691302061309868	0.004972387441897655	0.0036447165510187706	0.003489550390843323	5.492167337354568e-08	0.00344532960748294	0.0025625308790045535	0.0027866877856140564	0.0024080932300459424
Analyte 651	0.056998462107585766	0.02979468363610995	0.021616949882725087	0.02415792262468729	0.022521656284869285	0.03561313096485232	0.05682919253391248	0.03757642603922094	0.00859568438716752	0.008634495013088878	0.0068700754460684086	0.010088632473531258	0.006338714451224537	0.0061452479071790874	0.0047773040082057325	0.005640684689217974
biotin	1.152934798433259e-07	1.477181596931032e-07	1.6420595465690296e-07	0.009612893516367828	0.00538693777307809	1.1271698229384444e-07	1.435967206977637e-07	8.814285115868111e-08	0.008247326724145845	0.009278491956203373	0.007955020849190123	5.492167337354568e-08	0.0068625616586156	1.2600436942718935e-07	0.008205400204308601	0.005859420615029559
Analyte 654	0.031243099612635206	0.08865266357489802	0.07611461684697217	0.05902854420536225	0.028108308014938244	0.011120662520139749	0.07804397835496975	0.04353665846132915	1.4547188246584058e-07	0.041655182723593295	0.04702645088163997	0.033703901339755205	0.018777979909469077	0.04652011358616865	0.05557536952080298	0.021008690517905063
piceatannol 2	0.000779816919589623	0.0027295130049483133	0.003491581981734514	0.0024962568393153656	0.0022354181006245225	1.1271698229384444e-07	0.0024065856649531604	0.000995647504365328	0.0019540752160685593	0.0012157092167858557	0.0004353618938909346	5.492167337354568e-08	0.0021657410834146143	0.0026256501349419814	0.00382214291679675	0.0023237685656201114
2-Monopalmitin	0.03799302113509525	0.05573599797271157	0.027992931999765307	0.029280842131719848	0.026434186338469393	0.03639042496152902	0.04269819020471741	0.027538168736461158	0.009083211417627754	0.009833606293013641	0.010032065300906756	0.008166587444202142	0.00854895386594564	0.0065047280295125924	0.004977190245467306	0.0044443746946306335
androsterone 1	0.30251121825455607	0.5819016708392776	0.40071433082715835	0.33226769603231643	0.3150380407852845	0.3032007038586724	0.3026669069625621	0.1948211161309214	0.08852400382272967	0.0924066439072232	0.08423955713233855	0.16793806241894085	0.08047735238512783	0.06581561897222776	0.051728244626169664	0.06784161361674618
inosine	0.18081887413460493	0.22441272902484605	0.31489384709994395	0.32172888246718073	0.16398200263264637	0.1866472045515454	0.49150156966352315	0.11237088747594984	0.7652703673778132	0.702811452253541	0.4723487900238036	0.33985375120726247	0.5613405309755208	0.44835432110851003	0.5126243874291948	0.4630947396829846
unknown	0.040814753124039774	0.07081630154664799	0.05401374405065896	0.038686942714400874	0.04413970847037158	0.043525061064845744	0.0380753421291665	0.024945995360209645	1.4547188246584058e-07	0.009678238029139499	0.00712538950686907	0.011222655390279846	0.008756733616027947	0.006974549896054153	1.1320978466508372e-07	0.004494936037630194
1-Monopalmitin	0.03678528945367025	0.050535264606065035	0.023612783806096983	0.02434002946332338	0.023278742408543617	0.026788796007665427	0.03241209482279785	0.017898772470854394	0.010246430915892899	0.011829039451002886	0.008995903053949776	0.010525973451207378	0.009638494320309091	0.006706382977482967	0.006173173471908531	0.007130696983617893
Analyte 667	0.006938329567104754	0.012399594333964628	0.008256712567867915	0.01144732114795014	0.006276624402996628	0.0073474066514123025	0.010618104931197922	0.004446791711958621	0.004010813142145899	0.0037620423406494906	0.005267622133853662	0.0046800295893384344	0.0034380780324857673	0.0024419334134893516	1.1320978466508372e-07	0.0037061499416616004
Analyte 668	0.0027385466677386956	0.00505465719351211	0.003948949177472767	0.00457845390191372	0.0025255293079123986	0.0032074624614596248	0.004263659632028527	0.0023310258417424804	0.0014319676736073862	0.0009885751307501312	0.0015204263539037278	0.0014330893597840377	0.0013058170128085944	1.2600436942718935e-07	0.0018561574260119828	1.0598245616248259e-07
Analyte 669	0.04141626803175237	0.04681564417878987	1.6420595465690296e-07	1.2403096096946285e-07	0.025477778107019948	0.03637267287798925	0.05877777458286981	0.03556278023989685	1.4547188246584058e-07	0.032596663035557305	0.014952164014295785	5.492167337354568e-08	0.010695026903427362	1.2600436942718935e-07	0.016385299270984536	1.0598245616248259e-07
sucrose	0.0031364855550143483	0.006605855509818321	0.0015995121294037037	0.002067810396730083	0.0023444901658021267	0.0024212716040181758	0.003537241596529023	0.0019338324475999095	0.004700092032406479	0.004356690128998252	0.005224970205101858	5.492167337354568e-08	1.1865690382160836e-07	0.004577532573692798	0.008238605521242465	0.010504275164212401
Behenic acid	0.0053877380923017274	0.005418908403422362	0.005695488132590573	0.00488020179226451	0.004088496679746673	0.0039042439373825196	0.007236638718288677	0.002632028909526459	0.0037310639270949422	0.0030041521339104166	1.0852805037250088e-07	5.492167337354568e-08	1.1865690382160836e-07	1.2600436942718935e-07	0.003296830084420558	0.003596464822301173
Analyte 672	0.00408641692861392	0.004175944421240843	1.6420595465690296e-07	0.0031622015146619306	0.0034312021943356218	0.005561606476078512	0.006718312691809286	0.006196492921259957	1.4547188246584058e-07	1.3211503226281132e-07	1.0852805037250088e-07	0.0012906564552356845	1.1865690382160836e-07	1.2600436942718935e-07	1.1320978466508372e-07	1.0598245616248259e-07
xanthosine	1.152934798433259e-07	1.477181596931032e-07	1.6420595465690296e-07	1.2403096096946285e-07	1.0300695421663935e-07	1.1271698229384444e-07	1.435967206977637e-07	8.814285115868111e-08	1.4547188246584058e-07	1.3211503226281132e-07	1.0852805037250088e-07	0.003131487904448224	1.1865690382160836e-07	0.0009442626395206301	0.013020264515548961	0.0175862963434538
Dehydroepiandrosterone	0.003749703611330141	0.008263440389616789	0.005487877887531077	0.005009174091182744	0.0051120356578865924	0.004441178222204203	0.006278570506540406	8.814285115868111e-08	0.00757395095034976	0.00584379295356095	0.006333294494059784	5.492167337354568e-08	0.004498817844068832	1.2600436942718935e-07	0.003805283529797615	0.004663305185249799
2-Monoolein	0.04846857918516768	0.07949023830034076	0.0682709021681019	0.037342377908578965	0.028738929080167484	0.05095203791462816	0.06010937939032406	0.03133644695433552	0.013453059750407214	1.3211503226281132e-07	0.008453870032727323	0.011066986464914278	0.01087745613730775	0.0098470613973263	0.010373613854169057	0.009381158710226885
Monoolein	0.003217458790125581	1.477181596931032e-07	0.001545442723517023	0.022078316559607545	0.007797427338668687	1.1271698229384444e-07	0.0037175803244223382	0.004640988008742304	1.4547188246584058e-07	0.00927393300165723	1.0852805037250088e-07	0.00741750121174016	1.1865690382160836e-07	0.0037079872340835874	0.00782397574096802	0.006285478591126648
unknown	0.013448037339410999	0.01670785619437624	0.0005992662616220441	0.013532878847948045	0.010749831878141342	0.012509021143855301	0.016679686861738863	0.009893699902392809	0.004597579136724417	0.005832885329451386	0.004388040351393256	0.003551661555631151	0.0037564973758881823	1.2600436942718935e-07	0.0032800627859776057	0.007454765234405649
Monostearin	0.016401989224658468	0.024129816228991127	0.018849824659901284	0.016955241319670637	0.013035491620685033	0.012600259652821601	0.02015908201959904	0.008521539684783632	0.011844119289516519	0.014213205809462764	0.008565824613317088	0.008019012088120956	0.010548228389666181	0.007478816561508419	0.009104539982928006	0.009353304108460135
Lactobionic Acid 2	0.0518253907952624	0.07436991597534776	0.04344290943737697	0.07094397717489695	0.044046336125562954	0.04947392881434689	0.06094989332545216	0.04013393740369992	0.01493362480325776	0.014931028435419104	0.017191892823431622	0.02135665019450921	0.016933337690284968	1.2600436942718935e-07	0.01341977466441436	0.01614278503806595
squalene	0.03731594275163347	0.03468706857288905	0.06053542004544927	0.032296728301824104	1.0300695421663935e-07	0.03099108825049953	0.04428888261034255	0.028181961161303046	0.051036640640833165	0.04105481331911782	0.024997019224452317	0.02387288829957114	0.03412083691893207	0.03503185844168882	0.04169673173215285	0.04460361357228892
Lignoceric acid	0.006496732738728578	0.008527764673991961	0.006443457591165307	0.005011153958537324	0.005214229702744396	0.006585537637293911	0.009748561954525184	0.0039636894603756355	0.00476711521682219	0.004963291123484297	0.00337790033672326	0.004635796636781981	0.003893897200267553	1.2600436942718935e-07	0.0036091182193577665	0.004004373895965825
naringenin 2	0.006508359311811584	0.007836948298475995	0.007505193993650082	0.007468596280501692	1.0300695421663935e-07	0.006061408926949469	0.010275146935679335	0.005197665203091349	0.006136751445626153	0.00602992035755849	0.005559771546348198	5.492167337354568e-08	0.005594394525664566	0.004348639994641617	0.0036975800493978645	0.004903502360705823
Galactinol 1	0.0025808329309049555	0.0036440162888704457	0.0032513538780961464	0.0031764872896738903	0.0026072949213649236	1.1271698229384444e-07	0.00377488773957991	0.0018644176500737983	1.4547188246584058e-07	1.3211503226281132e-07	1.0852805037250088e-07	5.492167337354568e-08	1.1865690382160836e-07	1.2600436942718935e-07	1.1320978466508372e-07	1.0598245616248259e-07
inosine 5'-monophosphate	1.152934798433259e-07	1.477181596931032e-07	0.016583026096639666	0.01775575102583034	1.0300695421663935e-07	1.1271698229384444e-07	0.026265147588749718	8.814285115868111e-08	0.046940764715234735	0.045690196164942166	0.029173563917860513	0.028887015445032003	0.028849378889883506	0.023409086345279325	0.03840621520535022	0.03309616107381361
Cerotinic acid	0.003192849654972754	0.00883108434777746	0.005638596590035424	0.004428433595199176	0.003973726369793924	0.003728452340315786	0.003290321677202625	0.002287487055519302	0.00536675845842936	0.007312413723153196	0.004814782161910107	5.492167337354568e-08	0.003848828828798115	0.003655225960462076	0.005496287311513444	0.00562261725091229
21-hydroxypregnenolone 2	0.00538616786393819	0.005885665268009949	0.005160185911040861	0.006848016623332848	0.0033647379180131026	0.004204678015528362	0.00802846666749199	0.0021831505865900986	0.005618556445436674	1.3211503226281132e-07	0.0031817931868657395	0.0015032031262596892	0.007293496525567572	0.004100982638022495	0.005505012279787194	0.004384190698251215
Analyte 699	0.004390083391838501	0.007588061664163079	1.6420595465690296e-07	0.007220405930981912	0.006266006807449025	0.0052631779611045666	0.008026305483264624	0.004679088578383733	0.00566868480768168	0.006477364147357064	0.003665697085973658	0.0028791668755944505	0.005327263964814579	0.003396895610603469	0.004246283797469056	0.005104716974226502
Analyte 701	0.005166329655149395	0.008413650466473969	0.009609701010856758	1.2403096096946285e-07	0.005556247382631249	0.006030948424241823	0.008778671392613348	8.814285115868111e-08	0.00822543239162644	0.007926174070674887	0.004887675350907127	0.002914671688114277	0.00702142266497442	0.005917930852911305	0.00671025610885648	1.0598245616248259e-07
3,7,12-Trihydroxycoprostane 1	7.5984060555955795	10.155355353905387	9.927929240615104	8.924664364872633	7.502622550328155	7.375301854396239	9.689690138824997	5.725540175035488	9.493378726495337	9.534420390279145	7.5474750388217595	4.159295307140565	8.240582017249139	1.2600436942718935e-07	6.468149507435316	1.0598245616248259e-07
5-Dihydrocortisol 3	0.053049810132395826	0.07690014946624979	0.06296706576311237	0.06968458068127582	0.05715291695794398	0.05474367001615554	0.0741272564372769	0.04148009235575055	0.0824710086276415	0.07434719510050417	0.05916842944769828	0.018193321040059437	0.060808833374243025	0.038949331231104015	0.037084931769423804	0.04250054141019093
Zymosterol 1	0.05629481373941473	0.08714039009604528	0.08518365320898384	0.08462275530832092	0.06785017839142138	0.07333112729095165	0.0910232369311841	0.06030147200090778	0.09187900339265127	0.08656464929559396	0.042300712745417204	0.04594499626790836	0.049602367986241604	0.045598441931523424	0.04259153933559826	0.035866614648789895
24,25-dihydrolanosterol	0.008149370343481066	0.01321346379481509	0.014854502924311985	0.01269524639748892	0.009806095423832078	0.010669004730916806	0.012406534575597495	0.01058092060600269	0.014663713667064088	0.012690637739718843	0.008428404209176203	0.006601763532472845	0.008676001096841395	0.007619967079289758	0.00552090558179555	0.006366432973900819
unknown	0.11558557006681501	0.12611659185444643	0.18829621629286775	0.15868834440310045	0.16735659366549088	0.16410557371177528	0.2733643404554261	0.10669060234027261	0.21594965769638277	0.1336358917105335	0.10081111576850331	0.021041007242832564	0.1093148086913003	0.0977337147968299	0.11698683861695333	0.1477841322520903
Analyte 711	0.030605036241612725	0.030020235761875826	0.04315183109981374	0.04156068755202575	0.030496203696959177	0.03912626022212648	0.056082572368721974	0.024357033544385082	0.049156571259538685	0.0362008841108381	0.02314560013495058	5.492167337354568e-08	0.02753271849561411	0.022806864212148253	0.023861705554533957	0.03143361191125119
Analyte 712	0.22674351602321577	0.36303849342601696	0.32539196267730996	0.325629237353776	0.23723533547405742	0.2766248678729851	0.32331758083558376	0.21116654022909037	0.3707593124470142	0.40772319337314944	0.32772376138282583	0.1714410097823452	0.32423838643948877	0.28294903654073583	0.20149144597955718	0.25807086952724834
Analyte 713	0.02705199857042108	0.04382949181648699	0.03055732720301037	0.0356827221652581	0.028586694218515805	0.03989537613909343	0.037774153097685205	8.814285115868111e-08	0.041167980662704926	0.042731711958172776	0.03368224149882875	0.00948134488226281	0.03313496297241583	0.031719076624747475	0.023333216934243166	0.024486240651650372
