# Supplementary material for: Metabolomics- and proteomics-based multi-omics integration reveals early metabolite alterations in sepsis-associated acute kidney injury
Source: BMC Med. 2025 Feb 11;23:79. doi: 10.1186/s12916-025-03920-7 (PMC11818193; doi:10.1186/s12916-025-03920-7)
Supplement: Supplementary file 2 — Additional file 2. Biochemical index and renal metabolomics data in mice. Table S1. Biochemical index between SA-AKI mice and sepsis mice. Table S2. Renal metabolomics data. Table S3. Renal metabolomics annotation. [file 12916_2025_3920_MOESM2_ESM.zip › Additional file 2/Table 3.xlsx]

## Sheet: Sheet1
Name	Match	HMDB	PubChem	KEGG	SMILES	Comment
(-)-Dihydrocarveol	(-)-Dihydrocarveol	HMDB0035825	443163	C11396	C[C@@H]1CC[C@H](C[C@H]1O)C(=C)C	1
(2R,3S)-2-hydroxy-3-isopropylbutanedioic acid						0
1,2-Cyclohexanedione 3	1,2-Cyclohexanedione	HMDB0031344				0
1,3-Cyclohexanedione 2	1,3-Cyclohexanedione	HMDB0244161				0
1,5-Anhydroglucitol	1,5-Anhydrosorbitol	HMDB0002712	64960	C07326	C1[C@@H]([C@H]([C@@H]([C@H](O1)CO)O)O)O	1
1-Hexadecanol	1-Hexadecanol	HMDB0003424	2682	C00823	CCCCCCCCCCCCCCCCO	1
1-Indanone 1						0
1-Methyladenosine 2	1-Methyladenosin(1-Methyladenosine)(MeSH)	HMDB0243935				0
1-Monopalmitin	MG(16:0/0:0/0:0)	HMDB0011564	3084463		CCCCCCCCCCCCCCCC(=O)OC[C@H](CO)O	1
2,2-Dimethylsuccinic Acid	2,2-Dimethylsuccinic acid	HMDB0002074	11701		CC(C)(CC(=O)O)C(=O)O	1
2,3-Dihydroxypyridine	2,3-Dihydroxypyridine	HMDB0245397				0
2,3-Dimethylsuccinic acid	2,3-Dimethylsuccinic acid	HMDB0245405				0
2,4-diaminobutyric acid 3	2,4-Diaminobutyric acid	HMDB0002362				0
2,6-Diaminopimelic acid 2	Diaminopimelic acid(2,6-Diaminopimelic acid)	HMDB0001370				0
21-hydroxypregnenolone 2	21-Hydroxypregnenolone	HMDB0004026				0
24,25-dihydrolanosterol	24,25-Dihydrolanosterol	HMDB0006839	440560	C05109	C[C@H](CCCC(C)C)[C@H]1CC[C@@]2([C@@]1(CCC3=C2CC[C@@H]4[C@@]3(CC[C@@H](C4(C)C)O)C)C)C	1
2-Amino-1-phenylethanol	2-Hydroxyphenethylamine	HMDB0001065	1000	C02735	C1=CC=C(C=C1)C(CN)O	1
2-Deoxyerythritol						0
2-hydroxy-3-isopropylbutanedioic acid						0
2-hydroxybutanoic acid	2-Hydroxybutyric acid	HMDB0000008	11266	C05984	CCC(C(=O)O)O	1
2-hydroxypyridine	2-Hydroxypyridine	HMDB0013751	8871	C02502	C1=CC(=O)NC=C1	1
2-ketoadipate 3	Oxoadipic acid(2-Ketoadipate)	HMDB0000225				0
2-ketobutyric acid 1	2-Ketobutyric acid	HMDB0000005				0
2-keto-isovaleric acid 2						0
2-mercaptoethanesulfonic acid 1	Mesna(2-Mercaptoethanesulfonic acid)(Generator)	HMDB0003745				0
2-Monoolein	MG(0:0/18:1(9Z)/0:0)	HMDB0011537	5319879		CCCCCCCC/C=C\CCCCCCCC(=O)OC(CO)CO	1
2-Monopalmitin	MG(0:0/16:0/0:0)	HMDB0011533	123409		CCCCCCCCCCCCCCCC(=O)OC(CO)CO	1
3,4-Dihydroxypyridine	pyridine-3,4-diol(3,4-Dihydroxypyridine)(MeSH)	HMDB0256965				0
3,6-Anhydro-D-galactose 4						0
3,7,12-Trihydroxycoprostane 1	5beta-Cholestane-3alpha,7alpha,12alpha-triol(3,7,12-Trihydroxycoprostane)	HMDB0001457				0
3-Aminoisobutyric acid 2	3-Aminoisobutanoic acid(3-Aminoisobutyric acid)	HMDB0003911				0
3-aminopropionitrile 1	Beta-Aminopropionitrile(3-Aminopropionitrile)(ChEBI)	HMDB0004101				0
3-Cyanoalanine	L-3-Cyanoalanine (3-Cyanoalanine)	HMDB0060245				0
3-Hexenedioic acid	3-Hexenedioic acid	HMDB0000393	5351896		C(/C=C/CC(=O)O)C(=O)O	1
3-hydroxy-3-methylglutaric acid	3-Hydroxymethylglutaric acid	HMDB0000355	1662	C03761	CC(CC(=O)O)(CC(=O)O)O	1
3-hydroxybutyric acid	3-Hydroxybutyric acid	HMDB0000357	441	C01089	CC(CC(=O)O)O	1
3-Hydroxynorvaline 2	3-Hydroxynorvaline	HMDB0244983				0
3-Hydroxypropionic acid 1	Hydroxypropionic acid(3-Hydroxypropionic acid)(ChEBI)	HMDB0000700				0
3-Hydroxypyridine						0
3-Indolepyruvic acid						0
3-Methylamino-1,2-propanediol 1						0
3-Methylglutaric Acid	Methylglutaric acid	HMDB0000752	12284		CC(CC(=O)O)CC(=O)O	1
3-Methylthiopropylamine						0
3-Phenyllactic acid	Phenyllactic acid	HMDB0000779	3848	C01479	C1=CC=C(C=C1)CC(C(=O)O)O	1
3-phosphoglycerate	3-Phosphoglyceric acid	HMDB0000807	724	C00597	C(C(C(=O)O)O)OP(=O)(O)O	1
4-Acetylbutyric acid 2	4-Acetylbutyrate(4-Acetylbutyric acid)(ChEBI)	HMDB0061881				0
4-aminobutyric acid 1	gamma-Aminobutyric acid(4 Aminobutyric acid)	HMDB0000112				0
4-hydroxy-3-methoxybenzoic acid;						0
4-hydroxybutyrate	4-Hydroxybutyric acid	HMDB0000710	10413	C01991	C(CC(=O)O)CO	1
4-hydroxyphenylacetic acid	p-Hydroxyphenylacetic acid	HMDB0000020	127	C00642	C1=CC(=CC=C1CC(=O)O)O	1
4-Methylbenzyl alcohol	4-Methylbenzyl alcohol	HMDB0041609	11505	C06757	CC1=CC=C(CO)C=C1	1
4-Pyridoxic acid	4-Pyridoxic acid	HMDB0000017	6723	C00847	CC1=NC=C(C(=C1O)C(=O)O)CO	1
5,6-dihydrouracil 1	Dihydrouracil(5,6-Dihydrouracil)	HMDB0000076				0
5-Dihydrocortisol 3						0
6-phosphogluconic acid	6-Phosphogluconic acid	HMDB0001316	91493	C00345	C([C@H]([C@H]([C@@H]([C@H](C(=O)O)O)O)O)O)OP(=O)(O)O	1
9-Fluorenone 2						0
Abietic Acid 2						0
Acetol 3	Hydroxyacetone(Acetol)(ChEBI)	HMDB0006961				0
adrenaline 2						0
alanine 1	D-Alanine(Alanine)	HMDB0001310				0
allose 1	Allose	HMDB0001151				0
alpha-Aminoadipic acid	Aminoadipic acid	HMDB0000510	469	C00956	C(CC(C(=O)O)N)CC(=O)O	1
alpha-Santonin 1						0
Aminomalonic acid	Aminomalonic acid	HMDB0001147	100714	C00872	C(C(=O)O)(C(=O)O)N	1
androsterone 1	Androsterone	HMDB0000031				0
Arachidic acid	Arachidic acid	HMDB0002212	10467	C06425	CCCCCCCCCCCCCCCCCCCC(=O)O	1
arachidonic acid	Arachidonic acid	HMDB0001043	444899	C00219	CCCCC/C=C\C/C=C\C/C=C\C/C=C\CCCC(=O)O	1
asparagine 4						0
aspartic acid 1	D-Aspartic acid(Aspartic acid)	HMDB0006483				0
Behenic acid	Behenic acid	HMDB0000944	8215	C08281	CCCCCCCCCCCCCCCCCCCCCC(=O)O	1
benzoic acid	Benzoic acid	HMDB0001870	243	C00539	C1=CC=C(C=C1)C(=O)O	1
Benzoylformic acid 2						0
beta-Alanine 1	beta-Alanine	HMDB0000056				0
beta-Alanine 2	beta-Alanine	HMDB0000056				0
beta-Glutamic acid 1						0
beta-Glycerophosphoric acid	Beta-Glycerophosphoric acid	HMDB0002520	2526	C02979	C(C(CO)OP(=O)(O)O)O	1
beta-Mannosylglycerate 2						0
biotin	Biotin	HMDB0000030	171548	C00120	C1[C@H]2[C@@H]([C@@H](S1)CCCCC(=O)O)NC(=O)N2	1
Biuret 1	Biuret	HMDB0249282				0
canavanine degr prod						0
Capric Acid	Capric acid	HMDB0000511	2969	C01571	CCCCCCCCCC(=O)O	1
carbamoyl-aspartic acid 1	Ureidosuccinic acid(Carbamoylaspartic acid)	HMDB0000828				0
Carbobenzyloxy-L-leucine degr1						0
Cerotinic acid	Hexacosanoic acid(Cerotinic acid)(ChEBI)	HMDB0002356				0
cis-gondoic acid	Eicosenoic acid	HMDB0002231	5282768	C16526	CCCCCCCC/C=C\CCCCCCCCCC(=O)O	1
Citraconic acid 4	Citraconic acid	HMDB0000634				0
citric acid	Citric acid	HMDB0000094	311	C00158	C(C(=O)O)C(CC(=O)O)(C(=O)O)O	1
citrulline 1	citrulline	HMDB0000904				0
conduritol b epoxide 2	Conduritol b epoxide	HMDB0247281				0
creatine	Creatine	HMDB0000064	586	C00300	CN(CC(=O)O)C(=N)N	1
creatine degr						0
cyclohexane-1,2-diol						0
cycloleucine 1	(2E)-Decenoyl-ACP(Cycloleucine)(ChEBI)	HMDB0062225				0
cytidine-monophosphate degr prod						0
Cytosin	Cytosine	HMDB0000630	597	C00380	C1=C(NC(=O)N=C1)N	1
D-(glycerol 1-phosphate)	Glycerol 3-phosphate	HMDB0000126	439162	C00093	C([C@H](COP(=O)(O)O)O)O	1
Dehydroepiandrosterone	Dehydroepiandrosterone	HMDB0000077	9860744	C01227	C[C@]12CCC3C(C1CCC2=O)CC=C4[C@@]3(CC[C@@H](C4)O)C	1
D-erythronolactone 2	Erythrono-1,4-lactone(D-Erythronolactone)(ChEBI)	HMDB0000349				0
D-galacturonic acid 1	Galacturonic acid((D)-Galacturonic acid)	HMDB0002545				0
D-galacturonic acid 2	Galacturonic acid((D)-Galacturonic acid)	HMDB0002545				0
d-Glucoheptose 1						0
dibenzofuran	Dibenzofuran	METPA0948		C07729		1
Digitoxose 1						0
Diglycerol 1						0
Dihydroxyacetone	Dihydroxyacetone	HMDB0001882	670	C00184	C(C(=O)CO)O	1
D-Talose 1						0
D-Talose 2						0
Elaidic acid	Elaidic acid	HMDB0000573	637517	C01712	CCCCCCCC/C=C\CCCCCCCC(=O)O	1
Erythrose 1	Erythrose	HMDB0002649				0
Ethanolamine	Ethanolamine	HMDB0000149	700	C00189	C(CO)N	1
fructose 2						0
Fructose 2,6-biphosphate degr prod 2						0
fructose-6-phosphate	Fructose 6-phosphate	HMDB0000124	69507	C00085	C([C@H]([C@H]([C@@H](C(=O)CO)O)O)O)OP(=O)(O)O	1
fucose 2	L-Fucose(Fucose)	HMDB0000174				0
fumaric acid	Fumaric acid	HMDB0000134	444972	C00122	C(=C/C(=O)O)\C(=O)O	1
Galactinol 1	Galactinol	HMDB0005826				0
Galactonic acid	Galactonic acid	HMDB0000565	128869	C00880	C([C@H]([C@@H]([C@@H]([C@H](C(=O)O)O)O)O)O)O	1
gluconic acid 1	Gluconic acid	HMDB0000625				0
Gluconic lactone 1	Gluconolactone(Gluconic lactone)(ChEBI)	HMDB0000150				0
glucose 1	D-Glucose(Glucose)	HMDB0000122				0
glucose-6-phosphate 1	Glucose 6-phosphate	HMDB0001401				0
glutamic acid	L-Glutamic acid	HMDB0000148	33032	C00025	C(CC(=O)O)[C@@H](C(=O)O)N	1
glutamine 2						0
Glutaric Acid	Glutaric acid	HMDB0000661	743	C00489	C(CC(=O)O)CC(=O)O	1
glutathione 1	Oxidized glutathione(Glutathione)(kegg)	HMDB0003337				0
glycerol	Glycerol	HMDB0000131	753	C00116	C(C(CO)O)O	1
glycine 2	glycine	HMDB0000123				0
Glycine-d5						0
glycolic acid	Glycolic acid	HMDB0000115	757	C03547	C(C(=O)O)O	1
heptadecanoic acid	Heptadecanoic acid	HMDB0002259	10465		CCCCCCCCCCCCCCCCC(=O)O	1
hydrocinnamic acid	Hydrocinnamic acid	HMDB0000764	107	C05629	C1=CC=C(C=C1)CCC(=O)O	1
hydroxylamine	Hydroxylamine	HMDB0003338	787	C00192	NO	1
hydroxyurea	Hydroxyurea	HMDB0015140	3657	C07044	C(=O)(N)NO	1
hypoxanthine 1						0
indole-3-acetamide 4	Indole-3-acetamide	HMDB0029739				0
inosine	Inosine	HMDB0000195	6021	C00294	C1=NC(=O)C2=C(N1)N(C=N2)[C@H]3[C@@H]([C@@H]([C@H](O3)CO)O)O	1
inosine 5'-monophosphate	Inosinic acid	HMDB0000175	8582	C00130	C1=NC(=O)C2=C(N1)N(C=N2)[C@H]3[C@@H]([C@@H]([C@H](O3)COP(=O)(O)O)O)O	1
Isoleucine	L-Isoleucine	HMDB0000172	6306	C00407	CC[C@H](C)[C@@H](C(=O)O)N	1
Itaconic acid	Itaconic acid	HMDB0002092	811	C00490	C=C(CC(=O)O)C(=O)O	1
Lactamide 1	Lactamide	HMDB0253942				0
lactic acid	L-Lactic acid	HMDB0000190	61503	C00186	C[C@@H](C(=O)O)O	1
Lactobionic Acid 2	Lactobionic acid	HMDB0253945				0
L-Allothreonine 1	L-Allothreonine	HMDB0004041				0
lauric acid	Dodecanoic acid	HMDB0000638	3893	C02679	CCCCCCCCCCCC(=O)O	1
L-cysteine	L-Cysteine	HMDB0000574	5862	C00097	C([C@@H](C(=O)O)N)S	1
leucine	L-Leucine	HMDB0000687	6106	C00123	CC(C)C[C@@H](C(=O)O)N	1
L-glutamic acid	L-Glutamic acid	HMDB0000148	33032	C00025	C(CC(=O)O)[C@@H](C(=O)O)N	1
Lignoceric acid	Tetracosanoic acid	HMDB0002003	11197	C08320	CCCCCCCCCCCCCCCCCCCCCCCC(=O)O	1
linoleic acid	Linoleic acid	HMDB0000673	5280450	C01595	CCCCC/C=C\C/C=C\CCCCCCCC(=O)O	1
Linoleic acid methyl ester	Methyl linoleate	HMDB0034381	5462988		CCCCC/C=C\C/C=C\CCCCCCCC(=O)OC	1
lipoic acid	(R)-lipoic acid	HMDB0001451	6112	C16241	C1CSS[C@@H]1CCCCC(=O)O	1
L-Malic acid	L-Malic acid	HMDB0000156	222656	C00149	C([C@@H](C(=O)O)O)C(=O)O	1
L-Threose 1	Erythrose(L-Threose)	HMDB0002649				0
lysine	L-Lysine	HMDB0000182	5962	C00047	C(CCN)C[C@@H](C(=O)O)N	1
Lyxose 2	Pectin(Lyxose)	HMDB0003402				0
Maleamate 2						0
malonic acid 1	Malonic acid	HMDB0000691				0
methionine 1						0
Methoxamedrine 2						0
Methyl jasmonate 4	Methyl jasmonate	HMDB0036583				0
Methyl Palmitoleate						0
Methyl Phosphate	Heptaethylene glycol	HMDB0061835	79718		OCCOCCOCCOCCOCCOCCOCCO	1
Monoolein	MG(18:1(9Z)/0:0/0:0)	HMDB0011567	12178130		CCCCCCCC/C=C\CCCCCCCC(=O)OC[C@H](CO)O	1
Monostearin						0
myo-inositol	myo-Inositol	HMDB0000211		C00137	O[C@H]1[C@H](O)[C@@H](O)[C@H](O)[C@H](O)[C@@H]1O	1
Myristic Acid	Myristic acid	HMDB0000806	11005	C06424	CCCCCCCCCCCCCC(=O)O	1
N-Acetyl-D-galactosamine 1	N-Acetyl-b-D-galactosamine(N-Acetyl-D-galactosamine)	HMDB0000853				0
N-Acetylisatin 5						0
N-alpha-Acetyl-L-ornithine 2	N2-Acetylornithine(Nα-Acetyl-L-ornithine)	HMDB0003357				0
naringenin 2	Naringenin	HMDB0002670				0
N-Carbamylglutamate 4	Carglumic acid(N-Carbamylglutamate)	HMDB0015673				0
N-cyclohexylformamide 1	N-Cyclohexylformamide	HMDB0255105				0
N-Ethylglycine 1	N-Ethylglycine	HMDB0041945				0
N-ethylmaleamic acid 2	N-Ethylmaleamic acid	HMDB0255136				0
nicotinamide	Niacinamide	HMDB0001406	936	C00153	C1=CC(=CN=C1)C(=O)N	1
N-Methyl-DL-alanine	N-Methyl-DL-alanine	HMDB0255173				0
Norleucine 2						0
norvaline	Norvaline	HMDB0013716	439575	C01799	CCC[C@H](C(=O)O)N	1
O-acetylserine 2	O-Acetylserine	HMDB0003011				0
Octadecanol	Octadecanol	HMDB0002350	8221	D01924	CCCCCCCCCCCCCCCCCCO	1
oleic acid	Oleic acid	HMDB0000207	445639	C00712	CCCCCCCC/C=C\CCCCCCCC(=O)O	1
O-Phosphorylethanolamine	O-Phosphoethanolamine	HMDB0000224	1015	C00346	C(COP(=O)(O)O)N	1
ornithine	Ornithine	HMDB0000214	6262	C00077	C(C[C@@H](C(=O)O)N)CN	1
oxalacetic acid	Oxalacetic acid	HMDB0000223	970	C00036	C(C(=O)C(=O)O)C(=O)O	1
oxalic acid	Oxalic acid	HMDB0002329	971	C00209	C(=O)(C(=O)O)O	1
oxamide	Oxamide	HMDB0341188				0
oxoproline	Pyroglutamic acid	HMDB0000267	7405	C01879	C1CC(=O)N[C@@H]1C(=O)O	1
palmitic acid	Palmitic acid	HMDB0000220	985	C00249	CCCCCCCCCCCCCCCC(=O)O	1
palmitoleic acid	Palmitoleic acid	HMDB0003229	5312427	C08362	CCCCCC/C=C\CCCCCCCC(=O)O	1
p-cresol	p-Cresol	HMDB0001858	2879	C01468	CC1=CC=C(C=C1)O	1
Pelargonic acid	Pelargonic acid	HMDB0000847	8158	C01601	CCCCCCCCC(=O)O	1
Phenyl beta-D-glucopyranoside						0
phenylacetaldehyde 1	Phenylacetaldehyde(Phenyl-acetaldehyde)	HMDB0006236				0
phenylalanine 1	Phenylalanine	HMDB0000159				0
Phenylphosphoric acid	Phenyl dihydrogen phosphate(Phenylphosphoric acid)(ChEBI)	HMDB0256445				0
phloroglucinol	4a-Carbinolamine tetrahydrobiopterin	HMDB0002215	135398653	C00268	C[C@@H]([C@@H]([C@H]1CN=C2C(=N1)C(=O)N=C(N2)N)O)O	1
Phosphoglycolic acid	Phosphoglycolic acid	HMDB0000816	529	C00988	C(C(=O)O)OP(=O)(O)O	1
phthalic acid	Phthalic acid	HMDB0002107	1017	C01606	C1=CC=C(C(=C1)C(=O)O)C(=O)O	1
Phytol	Phytol	HMDB0002019	5280435	C01389	C[C@@H](CCC[C@@H](C)CCC/C(=C/CO)/C)CCCC(C)C	1
piceatannol 2	Piceatannol	HMDB0303377				0
picolinic acid	Picolinic acid	HMDB0002243	1018	C10164	C1=CC=NC(=C1)C(=O)O	1
proline	L-Proline	HMDB0000162	145742	C00148	C1C[C@H](NC1)C(=O)O	1
Purine riboside	Nebularine	HMDB0029956	68368	C01736	C1=C2C(=NC=N1)N(C=N2)C3C(C(C(O3)CO)O)O	1
pyrophosphate 3						0
Pyruvic acid	Pyruvic acid	HMDB0000243	1060	C00022	CC(=O)C(=O)O	1
resorcinol	1,3-Benzenediol(Resorcinol)	HMDB0032037				0
Ribonic acid, gamma-lactone						0
ribose	D-Ribose	HMDB0000283	5779	C00121	C([C@@H]1[C@H]([C@H](C(O1)O)O)O)O	1
ribulose-5-phosphate 1	D-Ribulose 5-phosphate(Ribulose 5-phosphate)	HMDB0000618				0
serine 1	Serine	HMDB0000187				0
sorbitol	Sorbitol	HMDB0000247	5780	C00794	C([C@H]([C@H]([C@@H]([C@H](CO)O)O)O)O)O	1
sorbose 1	L-Sorbose(Sorbose)	HMDB0001266				0
squalene	Squalene	HMDB0000256	11975273	C00751	CC(=CCC/C(=C/CC/C(=C/CC/C=C(\C)/CC/C=C(/C)\CCC=C(C)C)/C)/C)C	1
stearic acid	Stearic acid	HMDB0000827	5281	C01530	CCCCCCCCCCCCCCCCCC(=O)O	1
succinate semialdehyde 1	Succinic acid semialdehyde(Succinate semialdehyde)(ChEBI)	HMDB0001259				0
succinic acid	Succinic acid	HMDB0000254	1110	C00042	C(CC(=O)O)C(=O)O	1
sucrose	Sucrose	HMDB0000258	5988	C00089	C([C@@H]1[C@H]([C@@H]([C@H]([C@H](O1)O[C@]2([C@H]([C@@H]([C@H](O2)CO)O)O)CO)O)O)O)O	1
sulfuric acid	Sulfate	HMDB0001448	1117	C00059	[O-]S(=O)(=O)[O-]	1
Tartronic acid	Hydroxypropanedioic acid	HMDB0035227	45	C02287	C(C(=O)O)(C(=O)O)O	1
taurine	Taurine	HMDB0000251	1123	C00245	C(CS(=O)(=O)O)N	1
Thioctamide 1	Lipoamide(Thioctamide)(ChEBI)	HMDB0000962				0
Threitol	D-Threitol	HMDB0004136	222285	C16884	C([C@H]([C@@H](CO)O)O)O	1
Threonic acid	Threonic acid	HMDB0000943	151152	C01620	C([C@H]([C@@H](C(=O)O)O)O)O	1
thymidine 2						0
thymine	Thymine	HMDB0000262	1135	C00178	CC1=CNC(=O)NC1=O	1
toluenesulfonic acid						0
trans-4-hydroxy-L-proline 2	4-Hydroxyproline(trans-4-Hydroxy-L-proline)(ChEBI)	HMDB0000725				0
tyrosine 1	L-Tyrosine	HMDB0000158				0
tyrosine 2	L-Tyrosine	HMDB0000158				0
uracil	Uracil	HMDB0000300	1174	C00106	C1=CNC(=O)NC1=O	1
uric acid	Uric acid	HMDB0000289	1175	C00366	C12=C(NC(=O)N1)NC(=O)NC2=O	1
uridine 2						0
valine	L-Valine	HMDB0000883	6287	C00183	CC(C)[C@@H](C(=O)O)N	1
xanthine	Xanthine	HMDB0000292	1188	C00385	C1=NC2=C(N1)C(=O)NC(=O)N2	1
xanthosine	Xanthosine	HMDB0000299	64959	C01762	C1=NC2=C(N1[C@H]3[C@@H]([C@@H]([C@H](O3)CO)O)O)NC(=O)NC2=O	1
xanthurenic acid	Xanthurenic acid	HMDB0000881	5699	C02470	C1=CC2=C(C(=C1)O)NC(=CC2=O)C(=O)O	1
xylitol	D-Xylitol	HMDB0002917	6912	C00379	C([C@H](C([C@H](CO)O)O)O)O	1
xylose 2	D-Xylose(xylose)	HMDB0000098				0
Zymosterol 1	Zymosterol intermediate 2(Zymosterol)	HMDB0006271				0
