# Supplementary material for: Metabolomics- and proteomics-based multi-omics integration reveals early metabolite alterations in sepsis-associated acute kidney injury
Source: BMC Med. 2025 Feb 11;23:79. doi: 10.1186/s12916-025-03920-7 (PMC11818193; doi:10.1186/s12916-025-03920-7)
Supplement: Supplementary file 3 — Additional file 3. Renal proteomics analysis. Table S1. Differential renal proteins between SA-AKI and sepsis in mice. Figure S1. Mice renal proteins and enrichment analysis. a) Abundance distributions of mice renal metabolomics and proteomics. b) Heatmap showing the correlation between renal proteins and the three biochemical indicators. Orange indicates a positive correlation and blue indicates a negative correlation. c-e) Gene Ontology Enrichment Analysis for renal differential proteins, including biological process (BP) (c); cell composition (CC) (d); molecular functional (MF) (e). [file 12916_2025_3920_MOESM3_ESM.zip]

Archive with 3 entries (2 files):
- Additional file 3/
- Additional file 3/Figure S1.pdf
- Additional file 3/Table S1.xlsx
