# Supplementary material for: Metabolomics- and proteomics-based multi-omics integration reveals early metabolite alterations in sepsis-associated acute kidney injury
Source: BMC Med. 2025 Feb 11;23:79. doi: 10.1186/s12916-025-03920-7 (PMC11818193; doi:10.1186/s12916-025-03920-7)
Supplement: Supplementary file 3 — Additional file 3. Renal proteomics analysis. Table S1. Differential renal proteins between SA-AKI and sepsis in mice. Figure S1. Mice renal proteins and enrichment analysis. a) Abundance distributions of mice renal metabolomics and proteomics. b) Heatmap showing the correlation between renal proteins and the three biochemical indicators. Orange indicates a positive correlation and blue indicates a negative correlation. c-e) Gene Ontology Enrichment Analysis for renal differential proteins, including biological process (BP) (c); cell composition (CC) (d); molecular functional (MF) (e). [file 12916_2025_3920_MOESM3_ESM.zip › Additional file 3/Table S1.xlsx]

## Sheet: Sheet1
Uniprot_ID	Gene	P-value	P-value-BH	log2(Fold Change)
A6X935	Itih4	0.000350803	0.00207363	1.13729
B1AZP2	Dlgap4	0.000541577	0.00291891	1.36523
B9EKI3	Tmf1	0.000663823	0.00337784	1.91723
E9PV24	Fga	0.00034573	0.002046	1.28981
E9Q414	Apob	0.000261865	0.00166313	1.40665
E9Q555	Rnf213	0.000223616	0.00149633	1.08168
F2Z461	Herc6	1.77067e-07	1.69949e-05	5.11214
O08691	Arg2	2.49936e-05	0.000327218	4.27755
O08966	Slc22a1	1.19916e-06	4.99064e-05	-1.04277
O09051	Guca2b	0.00272081	0.00999125	1.63143
O09159	Man2b1	4.71753e-05	0.000502444	-1.14493
O35082	Kl	0.00111039	0.00498605	-2.46622
O35218	Cpsf2	8.82294e-05	0.000784108	1.27347
O35309	Nmi	3.95802e-06	9.42378e-05	1.56726
O35613	Daxx	7.53191e-05	0.00070486	1.98335
O35654	Pold2	0.000484946	0.0026607	1.02447
O35744	Chil3	0.000604642	0.0031519	1.87926
O55135	Eif6	7.99745e-08	1.16968e-05	1.09352
O70303	Cideb	0.000738844	0.00365479	-1.12703
O70570	Pigr	0.000680744	0.00343662	1.64108
O70571	Pdk4	7.51322e-10	6.41003e-07	6.23592
P00688	Amy2	0.000157468	0.00117163	1.57639
P01633	Igk-V19-17	4.88709e-07	2.84284e-05	-2.05347
P01646	--	1.61985e-07	1.61457e-05	-4.13954
P01746	--	4.74174e-07	2.79e-05	-3.68762
P01750	--	0.000231242	0.00152542	-2.14589
P01801	--	0.000121387	0.000973664	-3.25106
P01837	Igkc	3.36921e-08	7.49868e-06	-2.98016
P01843	--	6.51034e-05	0.000629989	-1.72382
P01844	Iglc2	0.000211579	0.00142886	-1.72397
P01864	--	1.90385e-07	1.74032e-05	-5.3772
P01867	Igh-3	5.38105e-09	2.11889e-06	-4.10528
P01872	Ighm	2.65848e-06	7.53104e-05	-1.56814
P01901	H2-K1	2.02206e-05	0.000286249	1.27643
P03987	--	3.94885e-07	2.73164e-05	-2.80615
P04247	Mb	0.000842482	0.00401926	-6.00713
P04918	Saa3	5.07827e-06	0.00011205	1.0909
P05366	Saa1	9.54294e-09	3.25669e-06	5.47336
P06328	Ighv1-72	8.46807e-08	1.20411e-05	-5.12736
P06330	--	4.58303e-09	2.00081e-06	-3.72443
P06797	Ctsl	2.81935e-05	0.000349449	1.31508
P07214	Sparc	6.57331e-06	0.00013003	1.27519
P09242	Alpl	0.000191339	0.00133442	-1.49378
P09528	Fth1	0.000143299	0.00110474	1.18844
P10810	Cd14	0.000140412	0.0010874	3.17619
P10923	Spp1	2.53327e-08	6.36749e-06	5.28729
P11672	Lcn2	7.24595e-11	1.2364e-07	3.98024
P11679	Krt8	0.0003598	0.00210493	1.31422
P12804	Fgl2	0.00033603	0.00199784	2.04432
P14069	S100a6	0.0022489	0.00863073	1.15731
P14106	C1qb	9.6025e-06	0.000169501	-1.13799
P14602	Hspb1	3.30275e-06	8.58212e-05	1.29006
P14901	Hmox1	5.27372e-08	8.99873e-06	2.59877
P15379	Cd44	8.57616e-05	0.00076757	2.45569
P17717	Ugt2b17	0.000945766	0.00442747	-1.1746
P18525	--	4.89021e-06	0.000109314	-4.8993
P21958	Tap1	1.23238e-07	1.4671e-05	1.98941
P27512	Cd40	0.00253462	0.00947061	2.20073
P28667	Marcksl1	1.11671e-06	4.72434e-05	1.24583
P29533	Vcam1	2.8872e-07	2.17347e-05	1.48654
P29788	Vtn	4.29848e-05	0.000469167	1.42014
P31725	S100a9	0.00184393	0.00738584	1.26817
P35230	Reg3b	3.11787e-06	8.3127e-05	1.30219
P35456	Plaur	0.000598317	0.0031381	1.20124
P36371	Tap2	5.49664e-08	9.07656e-06	1.73733
P42227	Stat3	4.37913e-07	2.77221e-05	1.27507
P43883	Plin2	1.26401e-07	1.47056e-05	4.58791
P49182	Serpind1	0.000333463	0.00198488	-1.02675
P52432	Polr1c	0.00163233	0.00673319	1.12877
P52624	Upp1	0.000338104	0.00200783	1.02541
P52840	Sult1a1	0.00225083	0.00863073	1.32252
P54103	Dnajc2	1.78357e-05	0.000263115	1.2606
P54729	Nub1	1.807e-05	0.000265805	1.18937
P54869	Hmgcs2	0.00133857	0.00575166	2.57067
P62500	Tsc22d1	3.97284e-05	0.000438297	1.17207
P62746	Rhob	4.62464e-06	0.000104289	1.04366
P97290	Serping1	5.27125e-05	0.000544023	1.30053
P97360	Etv6	3.76382e-06	9.0882e-05	1.21406
P97821	Ctsc	0.000166802	0.0012198	1.50075
P97864	Casp7	2.02312e-06	6.39281e-05	1.6516
P98156	Vldlr	7.5613e-06	0.000143357	-2.54234
Q00288	Pax8	0.00138001	0.0058771	1.22452
Q00724	Rbp4	2.2133e-06	6.86658e-05	-1.05692
Q04207	Rela	0.000530327	0.00287029	1.13083
Q06180	Ptpn2	0.000179442	0.00127225	2.22239
Q2EMV9	Parp14	2.72206e-05	0.000341992	2.31159
Q2TBE6	Pi4k2a	0.000703672	0.00352031	1.01357
Q3TIR1	Trappc13	8.42278e-07	4.00153e-05	1.41881
Q3UDK1	Trafd1	6.06295e-05	0.000598001	3.77013
Q3UIR3	Dtx3l	5.31034e-05	0.000544762	1.35895
Q3UL36	Arglu1	1.60042e-09	1.17037e-06	1.01812
Q5FWI3	Cemip2	0.000201382	0.00138002	1.13757
Q5NBU8	Xaf1	0.000750877	0.00369235	1.07923
Q5QNS5	Havcr1	2.53117e-05	0.000328859	7.29478
Q5U5M8	Bloc1s3	0.00013465	0.00105555	1.13459
Q60590	Orm1	0.0021228	0.00824476	1.13103
Q60766	Irgm1	0.00103955	0.00474708	1.12915
Q60825	Slc34a1	7.82485e-05	0.000722239	-1.032
Q61646	Hp	0.0002973	0.00180961	2.16025
Q61805	Lbp	0.000162028	0.00119513	2.61315
Q62000	Ogn	2.4834e-06	7.39101e-05	1.52175
Q62148	Aldh1a2	8.28608e-05	0.000750734	2.48015
Q64112	Ifit2	1.11129e-06	4.72434e-05	3.5843
Q64282	Ifit1	3.7105e-05	0.000414717	2.72979
Q64339	Isg15	0.000706483	0.00352828	1.20077
Q64345	Ifit3	1.61445e-05	0.000244508	2.19207
Q6A4L0	Slc22a13	0.000930733	0.00438309	-1.05083
Q75N73	Slc39a14	5.30189e-06	0.000113558	2.17111
Q76M72	Slc22a27	0.00175076	0.0070903	-1.04987
Q810V0	Mphosph10	0.000691561	0.00347481	1.12669
Q8BGC3	Slc16a12	0.000530434	0.00287029	-1.20008
Q8BGD4	Slco4c1	5.55001e-05	0.000561472	-1.04055
Q8BGN3	Enpp6	0.000308401	0.00186608	-1.205
Q8BGY7	Fam210a	0.000340463	0.0020195	-1.28869
Q8C4U3	Sfrp1	9.21856e-06	0.000163854	-3.79121
Q8C7V3	Utp15	0.000911981	0.00430667	1.83874
Q8CAS9	Parp9	9.45549e-05	0.000818996	2.06269
Q8CBB9	Rsad2	0.00120971	0.00533376	6.97604
Q8CFB4	Gbp5	1.67247e-06	5.78473e-05	4.08643
Q8CGU1	Calcoco1	0.000251413	0.00162103	1.1362
Q8CI15	Sphk1	1.19961e-05	0.000198249	3.1783
Q8R121	Serpina10	0.000765792	0.00374411	1.61347
Q8R138	Tmem119	1.48305e-05	0.000231455	1.15432
Q8R1Z9	Rnf121	5.78548e-06	0.000120881	1.67166
Q8R313	Exoc6	2.12783e-05	0.000294389	1.81235
Q8VBW8	Ttc36	8.2186e-06	0.000150792	-2.48323
Q8VC19	Alas1	0.000171421	0.00123893	1.316
Q8VCC9	Spon1	0.00121623	0.00534409	1.12929
Q8VCH7	Rdh10	0.000418495	0.0023877	-1.17683
Q8VCI0	Plbd1	0.000477751	0.00263039	-1.22545
Q8VCM7	Fgg	0.000111533	0.000922353	1.40934
Q8VD66	Abhd4	8.62319e-05	0.000770369	1.08975
Q8VE95	--	2.06557e-05	0.000288511	-1.03379
Q8VI75	Ipo4	3.17567e-06	8.37951e-05	1.83422
Q8VI94	Oasl1	0.000279471	0.00174253	2.92694
Q91V08	Clec2d	0.000602249	0.00314708	1.15989
Q91WP6	Serpina3n	4.4855e-12	2.29613e-08	3.28688
Q91WV7	Slc3a1	1.38463e-06	5.41061e-05	-1.21062
Q91X72	Hpx	0.000462137	0.0025686	1.03263
Q91YN5	Uap1	7.74788e-06	0.000144982	1.32244
Q91ZP3	Lpin1	3.51642e-06	8.82379e-05	1.24227
Q921F4	Hnrnpll	0.000821556	0.00393545	1.4202
Q923B6	Steap4	2.57298e-05	0.000330932	3.34729
Q99J87	Dhx58	5.35225e-05	0.000547964	1.97318
Q99N92	Mrpl27	3.30435e-09	1.96332e-06	-2.29902
Q9CQW9	Ifitm3	0.00017264	0.00123893	2.59884
Q9CYL5	Glipr2	2.15748e-06	6.73423e-05	1.24437
Q9D0R4	Ddx56	0.00196098	0.00772173	1.08564
Q9D279	Misp	1.40069e-05	0.000222674	1.22366
Q9D2Y4	Mlkl	2.03545e-05	0.000286249	3.53612
Q9D4C5	Eaf1	0.000377525	0.00219027	1.35766
Q9D8C4	Ifi35	9.48516e-07	4.33523e-05	1.82213
Q9DBE9	Ftsj3	6.78448e-05	0.00065159	1.63798
Q9DCD2	Xab2	3.57384e-10	4.57362e-07	1.61237
Q9ER38	Tor3a	5.17598e-06	0.000112271	1.66488
Q9ES88	Slc13a2	2.19278e-05	0.000299329	-1.29912
Q9JJ00	Plscr1	2.55799e-05	0.000329832	1.02761
Q9JJF3	Riox1	5.86101e-05	0.000581444	1.72631
Q9QUJ7	Acsl4	4.56521e-07	2.77221e-05	1.13042
Q9QZ85	Iigp1	3.83535e-09	1.96332e-06	2.55721
Q9QZU9	Ube2l6	0.000177674	0.00126497	1.97899
Q9WTQ5	Akap12	2.63421e-06	7.53104e-05	2.16851
Q9WV38	Slc2a5	0.00145684	0.00612281	-1.3629
Q9Z0E6	Gbp2	1.11605e-07	1.42075e-05	2.82694
