# Supplementary material for: Metabolomics- and proteomics-based multi-omics integration reveals early metabolite alterations in sepsis-associated acute kidney injury
Source: BMC Med. 2025 Feb 11;23:79. doi: 10.1186/s12916-025-03920-7 (PMC11818193; doi:10.1186/s12916-025-03920-7)
Supplement: Supplementary file 4 — Additional file 4. The expression of five core metabolites in serum metabolomics. Table S1. Serum metabolomics in SA-AKI mice. Table S2. Quantitative serum metabolomics in patients with SA-AKI or sepsis. Figure S1. Distribution of 3-Hydroxybutyric acid, inosine and creatine in male and female patients. a-b) Scatter plots illustrating the correlation between inosine, myristic acid and BUN. c) Heatmap of 3-hydroxybutyric acid, creatine, and inosine between sepsis and SA-AKI after grouping by sex. d-f) Box plot of 3-hydroxybutyric acid, inosine and creatine between sepsis and SA-AKI in male group. g-i) Box plot of 3-hydroxybutyric acid, inosine and creatine between sepsis and SA-AKI in female group. Green represents sepsis and purple represents SA-AKI. *, ** and *** indicate p < 0.05, p < 0.01, and p < 0.001, respectively. Renal proteomics data has been deposited in the ProteomeXchange Consortium via the PRIDE (Proteomics Identifications) partner repository with the dataset identifier PXD057050. [file 12916_2025_3920_MOESM4_ESM.zip › Additional file 4/Table S1.xlsx]

## Sheet: Sheet1
Compounds	Control1-0H	Control2-0H	Control3-0H	Control4-0H	SA-AKI1-8H	SA-AKI2-8H	SA-AKI3-8H	SA-AKI4-8H	SA-AKI1-24H	SA-AKI2-24H	SA-AKI3-24H	SA-AKI4-24H
3-Hydroxybutyric acid	1.05599e+06	3.23844e+06	3.22992e+06	5.64601e+06	3.59098e+06	4.87476e+06	1.12973e+06	3.14206e+06	4.8605e+06	1.26012e+07	1.07861e+07	9.80664e+06
Inosine	70307.3	77631.6	57599.8	181318	63792.2	55443.8	61063.2	62785.1	89551.1	63269.1	96353.3	105199
Creatine	3.86228e+06	3.76254e+06	3.40278e+06	9.64442e+06	8.50776e+06	6.62748e+06	6.46491e+06	8.26129e+06	1.47792e+07	1.37169e+07	1.30597e+07	1.84612e+07
Myristic acid	417588	934850	654124	688141	627089	914510	846547	623071	616152	784013	522928	622703
3-Hydroxymethylglutaric acid	1.17264e+06	1.11174e+06	462639	477039	454127	1.54684e+06	670735	1.56612e+06	1.87327e+06	2.76293e+06	2.78326e+06	2.9728e+06
BUN	1.15899e+08	1.24693e+08	1.10738e+08	1.38609e+08	1.56016e+08	1.20228e+08	1.12547e+08	149749501	2.12393e+08	2.0673e+08	194554150	2.08847e+08
