# Supplementary material for: Metabolomics- and proteomics-based multi-omics integration reveals early metabolite alterations in sepsis-associated acute kidney injury
Source: BMC Med. 2025 Feb 11;23:79. doi: 10.1186/s12916-025-03920-7 (PMC11818193; doi:10.1186/s12916-025-03920-7)
Supplement: Supplementary file 4 — Additional file 4. The expression of five core metabolites in serum metabolomics. Table S1. Serum metabolomics in SA-AKI mice. Table S2. Quantitative serum metabolomics in patients with SA-AKI or sepsis. Figure S1. Distribution of 3-Hydroxybutyric acid, inosine and creatine in male and female patients. a-b) Scatter plots illustrating the correlation between inosine, myristic acid and BUN. c) Heatmap of 3-hydroxybutyric acid, creatine, and inosine between sepsis and SA-AKI after grouping by sex. d-f) Box plot of 3-hydroxybutyric acid, inosine and creatine between sepsis and SA-AKI in male group. g-i) Box plot of 3-hydroxybutyric acid, inosine and creatine between sepsis and SA-AKI in female group. Green represents sepsis and purple represents SA-AKI. *, ** and *** indicate p < 0.05, p < 0.01, and p < 0.001, respectively. Renal proteomics data has been deposited in the ProteomeXchange Consortium via the PRIDE (Proteomics Identifications) partner repository with the dataset identifier PXD057050. [file 12916_2025_3920_MOESM4_ESM.zip › Additional file 4/Table S2.xlsx]

## Sheet: Sheet2
ID	Sepsis1	Sepsis2	Sepsis3	Sepsis4	Sepsis5	Sepsis6	Sepsis7	Sepsis8	Sepsis9	Sepsis10	Sepsis11	Sepsis12	Sepsis13	Sepsis14	Sepsis15	Sepsis16	Sepsis17	Sepsis18	Sepsis19	Sepsis20	Sepsis21	Sepsis22	Sepsis23	Sepsis24	Sepsis25	Sepsis26	Sepsis27	Sepsis28	SA-AKI1	SA-AKI2	SA-AKI3	SA-AKI4	SA-AKI5	SA-AKI6	SA-AKI7	SA-AKI8	SA-AKI9	SA-AKI10	SA-AKI11	SA-AKI12	SA-AKI13	SA-AKI14	SA-AKI15	SA-AKI16	SA-AKI17	SA-AKI18	SA-AKI19	SA-AKI20	SA-AKI21
3-Hydroxybutyric acid	213	654	1086	2808	6840	10380	10680	10980	11640	12120	14520	14640	17700	20160	22140	30540	32820	33780	34800	36180	46560	55500	58320	64200	73200	78000	78600	85800	1686	14340	22440	26340	28560	37800	39420	40680	46320	56100	93000	129000	195600	199200	213000	249000	272400	288600	303000	317400	388200
Creatine	7260	15600	8640	6240	13380	14040	21300	7620	8820	8640	8400	23220	6780	12960	12900	23400	14100	3840	10320	20760	9600	10800	19860	4788	10980	5370	9000	6360	3636	4512	27300	15300	13500	19740	18660	19920	4380	17220	15180	15060	12720	13620	14820	5988	11040	12480	13860	13560	23280
Inosine	31.08	2544	61.2	15.48	193.8	501	56.88	102.6	136.8	75.6	139.8	85.2	5.142	107.4	103.8	114.6	111	64.8	86.4	175.2	86.4	129	14220	82.2	8940	28.26	45.78	23.16	40.44	7.14	65.4	28.74	79.2	40.32	58.92	41.1	37.5	62.4	19.2	63	69	91.2	38.04	51.36	145.8	10.08	60	38.1	345
[truncated: 7 more columns]
